# Supplementary material for: Immune Response in Severe and Non-Severe Coronavirus Disease 2019 (COVID-19) Infection: A Mechanistic Landscape
Source: Front Immunol. 2021 Oct 13;12:738073. doi: 10.3389/fimmu.2021.738073 (PMC8548832; doi:10.3389/fimmu.2021.738073)
Supplement: Supplementary file 2 [file DataSheet_2.xlsx]

## Sheet: S1
Table S1. This table captures the accession number, PMID and other pertinent information of the original downloaded datasets.
Study	PMID	Data accessed from	Dataset ID/Name	Short letter codes	Features x Cells Post-filtering
Wilk et al	32514174	Gene expression omnibus	GSE150728	Wilk	25753 x 46248
Bali et al	32788292	Personal communication	GSE155673	PA	19027 x 54177
Lee et al	32651212	Gene expression omnibus	GSE149689	Lee	19606 x 46616
Schulte-Schrepping et al	32810438	Fastgenomics.org	seurat_COVID19_PBMC_cohort1_10x_jonas_FG_2020-08-15.rds	SS-C1	24342 x 94699
			seurat_COVID19_PBMC_jonas_FG_2020-07-23.rds	SS-C2	27712 x 133698

## Sheet: S2_meta
Table S2. This table captures select metadata columns (named as in original) from each of the four studies ( Lee, Wilk, Bali, SS-C1, and SS-C2). The interested reader is directed to the original publication to review all metadata columns associated with each study. Patients/donors contributing multiple samples, across time have been aggregated to the donor specifically within the SS datasets, bas…
WILK
	orig.ident	Donor	Ventilated	DPS	DTF	Status
1	560_cell	C6	Yes	2	0	COVID
2	GSM4557327_555_1_cell	C1	No	9	9	COVID
3	GSM4557328_555_2_cell	C1	Yes	11	11	COVID
4	GSM4557329_556_cell	C2	No	16	16	COVID
5	GSM4557330_557_cell	C3	Yes	9	9	COVID
6	GSM4557331_558_cell	C4	Yes	9	9	COVID
7	GSM4557332_559_cell	C5	No	15	1	COVID
8	GSM4557333_561_cell	C7	No	12	0	COVID
9	GSM4557334_HIP002_cell	H1	N/A	0	0	Healthy
10	GSM4557335_HIP015_cell	H2	N/A	0	0	Healthy
11	GSM4557336_HIP023_cell	H3	N/A	0	0	Healthy
12	GSM4557337_HIP043_cell	H4	N/A	0	0	Healthy
13	GSM4557338_HIP044_cell	H5	N/A	0	0	Healthy
14	GSM4557339_HIP045_cell	H6	N/A	0	0	Healthy
LEE
	Sample.Name	Patient.ID	Disease.group	Age	Sex
1	nCoV 1	C1	severe	63	M
2	nCoV 10	C7	mild	61	M
3	nCoV 11	C8	mild\asymptomatic	62	F
4	nCoV 2	C2	mild	82	F
5	nCoV 3	C3	severe	67	F
6	nCoV 4	C3	severe	67	F
7	nCoV 5	C4	mild	46	M
8	nCoV 6	C5	mild	38	F
9	nCoV 7	C6	severe	73	F
10	nCoV 8	C6	severe	73	F
11	nCoV 9	C7	severe	61	M
12	Normal 1	N1	Healthy	63	F
13	Normal 2	N2	Healthy	54	F
14	Normal 3	N3	Healthy	67	F
15	Normal 4	N4	Healthy	63	M
PA
	Subject_code	Age	Sex	Infection_status	Response
1	258	70	F	Healthy	na
2	259	68	F	Healthy	na
3	265	90	M	Healthy	na
4	279	38	M	Healthy	na
5	280	84	F	Healthy	na
6	nCOV0029EUHM	47	F	Infected	Moderate
7	nCOV021EUHM	60	F	Infected	Severe
8	nCOV024EUHM	48	M	Infected	Severe
9	nCOV1EUHM	75	F	Infected	Moderate
10	nCOV3EUHM	75	F	Infected	Severe
11	nCOV6EUHM	59	M	Infected	Severe
12	nCOV7EUHM	53	F	Infected	Moderate
SS_C1
	donor	age	sex	outcome	COVID.19.related_medication	group_per_sample
1	C19-CB-0001	21_25	male	discharged	none	mild
2	C19-CB-0002	31_35	female	discharged	none	mild
3	C19-CB-0003	41_45	male	discharged	none	mild
4	C19-CB-0005	71_75	male	discharged	none	mild
5	C19-CB-0008	61_65	male	discharged	Steroids, antibiotics	severe
6	C19-CB-0009	76_80	female	discharged	none	severe
7	C19-CB-0011	61_65	male	discharged	Antibiotics	severe
8	C19-CB-0012	71_75	male	discharged	none	severe
9	C19-CB-0013	71_75	male	deceased	Steroids, antibiotics	severe
10	C19-CB-0016	71_75	male	deceased	Steroids	severe
11	C19-CB-0020	51_55	female	discharged	none	severe
12	C19-CB-0021	51_55	male	deceased	Antibiotics	severe
13	C19-CB-0052	66_70	male	discharged	Antibiotics	mild
14	C19-CB-0053	71_75	male	discharged	none	mild
15	C19-CB-0198	41_45	female	ongoing	none	severe
16	C19-CB-0199	56_60	female	ongoing	none	severe
17	C19-CB-0204	71_75	female	ongoing	none	mild
18	C19-CB-0214	66_70	male	ongoing	Steroids	mild
19	C2P01H	n/a	n/a	control	n/a	control
20	C2P05F	n/a	n/a	control	n/a	control
21	C2P07H	n/a	n/a	control	n/a	control
22	C2P10H	n/a	n/a	control	n/a	control
23	C2P13F	n/a	n/a	control	n/a	control
24	C2P15H	n/a	n/a	control	n/a	control
25	C2P16H	n/a	n/a	control	n/a	control
26	C2P19H	n/a	n/a	control	n/a	control
27	Five_k_v3	n/a	n/a	control	n/a	control
28	one_k_v3	n/a	n/a	control	n/a	control
29	P02H	n/a	n/a	control	n/a	control
30	P04H	n/a	n/a	control	n/a	control
31	P06F	n/a	n/a	control	n/a	control
32	P07H	n/a	n/a	control	n/a	control
33	P08H	n/a	n/a	control	n/a	control
34	P09H	n/a	n/a	control	n/a	control
35	P13H	n/a	n/a	control	n/a	control
36	P15F	n/a	n/a	control	n/a	control
37	P17H	n/a	n/a	control	n/a	control
38	P18F	n/a	n/a	control	n/a	control
39	P20H	n/a	n/a	control	n/a	control
40	Ten_k_v3	n/a	n/a	control	n/a	control
SS_C2
	donor	age	sex	diagnosis	condition	COVID.19.related_medication
1	BN-01	86_90	M	mild_covid19	COVID-19, mild	Antibiotics
2	BN-02	66_70	M	mild_covid19	COVID-19, mild	Antibiotics
3	BN-03	56_60	M	mild_covid19	COVID-19, mild	Antibiotics
4	BN-04	61_65	M	mild_covid19	COVID-19, mild	none
5	BN-05	81_85	F	mild_covid19	COVID-19, mild	none
6	BN-06	71_75	F	mild_covid19	COVID-19, mild	none
7	BN-07	61_65	F	mild_covid19	COVID-19, mild	Antibiotics
8	BN-08	41_45	F	mild_covid19	COVID-19, mild	Remdesivir
9	BN-10	61_65	M	severe_covid19	COVID-19, severe	Antibiotics
10	BN-11	51_55	M	severe_covid19	COVID-19, severe	Antibiotics
11	BN-12	61_65	F	severe_covid19	COVID-19, severe	convalescent plasma, steroids, antibiotics
12	BN-13	66_70	F	severe_covid19	COVID-19, severe	Antibiotics
13	BN-14	81_85	F	severe_covid19	COVID-19, severe	Antibiotics
14	BN-15	71_75	M	severe_covid19	COVID-19, severe	Antibiotics
15	BN-16	81_85	F	severe_covid19	COVID-19, severe	Antibiotics
16	BN-17	81_85	M	severe_covid19	COVID-19, severe	Antibiotics
17	BN-19	61_65	F	severe_covid19	COVID-19, severe	Steroids,antibiotics
18	BN-22	46_50	M	no_covid19	control	none
19	BN-26	46_50	F	no_covid19	control	none
20	BN-27	61_65	F	no_covid19	control	none
21	BN-28	56_60	F	no_covid19	control	none
22	BN-29	66_70	F	no_covid19	control	none
23	BN-30	76_80	M	no_covid19	control	none
24	BN-31	61_65	M	no_covid19	control	none
25	BN-32	41_45	M	no_covid19	control	none
26	BN-33	51_55	M	no_covid19	control	none
27	BN-34	51_55	F	no_covid19	control	none
28	BN-35	56_60	M	no_covid19	control	none
29	BN-36	46_50	M	no_covid19	control	none
30	BN-37	56_60	M	no_covid19	control	none

## Sheet: S3_Integ-Meta
Table S3. This table captures the identities (orig.ident) of all samples captured within the integrated dataset. Cell counts indicates the number of cells derived from each sample within the integrated dataset.
n	orig.ident	Study	Severity	Infection_status	CellCount
1	560_cell	Wilk	Severe	Covid	1052
2	BN-01	SS_C2	Non-severe	Covid	7471
3	BN-02	SS_C2	Non-severe	Covid	2684
4	BN-03	SS_C2	Non-severe	Covid	1687
5	BN-04	SS_C2	Non-severe	Covid	14678
6	BN-05	SS_C2	Non-severe	Covid	16581
7	BN-06	SS_C2	Non-severe	Covid	12452
8	BN-07	SS_C2	Non-severe	Covid	2720
9	BN-08	SS_C2	Non-severe	Covid	523
10	BN-10	SS_C2	Severe	Covid	1604
11	BN-11	SS_C2	Severe	Covid	10159
12	BN-12	SS_C2	Severe	Covid	5440
13	BN-13	SS_C2	Severe	Covid	2190
14	BN-14	SS_C2	Severe	Covid	5715
15	BN-15	SS_C2	Severe	Covid	4963
16	BN-16	SS_C2	Severe	Covid	6153
17	BN-17	SS_C2	Severe	Covid	10557
18	BN-19	SS_C2	Severe	Covid	2072
19	BN-22	SS_C2	Healthy	Healthy	4071
20	BN-26	SS_C2	Healthy	Healthy	2307
21	BN-27	SS_C2	Healthy	Healthy	1241
22	BN-28	SS_C2	Healthy	Healthy	2098
23	BN-29	SS_C2	Healthy	Healthy	2740
24	BN-30	SS_C2	Healthy	Healthy	3141
25	BN-31	SS_C2	Healthy	Healthy	2244
26	BN-32	SS_C2	Healthy	Healthy	115
27	BN-33	SS_C2	Healthy	Healthy	1352
28	BN-34	SS_C2	Healthy	Healthy	3080
29	BN-35	SS_C2	Healthy	Healthy	2063
30	BN-36	SS_C2	Healthy	Healthy	332
31	BN-37	SS_C2	Healthy	Healthy	1265
32	C19-CB-0001	SS_C1	Non-severe	Covid	3323
33	C19-CB-0002	SS_C1	Non-severe	Covid	3069
34	C19-CB-0003	SS_C1	Non-severe	Covid	2413
35	C19-CB-0005	SS_C1	Non-severe	Covid	1185
36	C19-CB-0008	SS_C1	Severe	Covid	3754
37	C19-CB-0009	SS_C1	Severe	Covid	3964
38	C19-CB-0011	SS_C1	Severe	Covid	847
39	C19-CB-0012	SS_C1	Severe	Covid	3568
40	C19-CB-0013	SS_C1	Severe	Covid	2557
41	C19-CB-0016	SS_C1	Severe	Covid	2402
42	C19-CB-0020	SS_C1	Severe	Covid	3594
43	C19-CB-0021	SS_C1	Severe	Covid	2956
44	C19-CB-0052	SS_C1	Non-severe	Covid	1068
45	C19-CB-0053	SS_C1	Non-severe	Covid	1713
46	C19-CB-0198	SS_C1	Severe	Covid	2865
47	C19-CB-0199	SS_C1	Severe	Covid	1637
48	C19-CB-0204	SS_C1	Non-severe	Covid	2783
49	C19-CB-0214	SS_C1	Non-severe	Covid	1736
50	C2P01H	SS_C1	Healthy	Healthy	1701
51	C2P05F	SS_C1	Healthy	Healthy	1491
52	C2P07H	SS_C1	Healthy	Healthy	1752
53	C2P10H	SS_C1	Healthy	Healthy	2200
54	C2P13F	SS_C1	Healthy	Healthy	2231
55	C2P15H	SS_C1	Healthy	Healthy	1817
56	C2P16H	SS_C1	Healthy	Healthy	2153
57	C2P19H	SS_C1	Healthy	Healthy	1879
58	cov_scrna_01	PA	Severe	Covid	3143
59	cov_scrna_02	PA	Non-severe	Covid	1620
60	cov_scrna_03	PA	Non-severe	Covid	4946
61	cov_scrna_04	PA	Severe	Covid	1777
62	cov_scrna_07	PA	Healthy	Healthy	5060
63	cov_scrna_08	PA	Healthy	Healthy	4738
64	cov_scrna_09	PA	Healthy	Healthy	4437
65	cov_scrna_10	PA	Severe	Covid	3229
66	cov_scrna_11	PA	Severe	Covid	6839
67	cov_scrna_12	PA	Non-severe	Covid	3977
68	cov_scrna_17	PA	Healthy	Healthy	8732
69	cov_scrna_18	PA	Healthy	Healthy	5679
70	Five_k_v3	SS_C1	Healthy	Healthy	4114
71	GSM4557327_555_1_cell	Wilk	Non-severe	Covid	3302
72	GSM4557328_555_2_cell	Wilk	Severe	Covid	4622
73	GSM4557329_556_cell	Wilk	Non-severe	Covid	1721
74	GSM4557330_557_cell	Wilk	Severe	Covid	6504
75	GSM4557331_558_cell	Wilk	Severe	Covid	3471
76	GSM4557332_559_cell	Wilk	Non-severe	Covid	2367
77	GSM4557333_561_cell	Wilk	Non-severe	Covid	3594
78	GSM4557334_HIP002_cell	Wilk	Healthy	Healthy	2064
79	GSM4557335_HIP015_cell	Wilk	Healthy	Healthy	2112
80	GSM4557336_HIP023_cell	Wilk	Healthy	Healthy	3279
81	GSM4557337_HIP043_cell	Wilk	Healthy	Healthy	5409
82	GSM4557338_HIP044_cell	Wilk	Healthy	Healthy	4228
83	GSM4557339_HIP045_cell	Wilk	Healthy	Healthy	2523
84	nCoV 1	Lee	Severe	Covid	3569
85	nCoV 10	Lee	Non-severe	Covid	2491
86	nCoV 11	Lee	Non-severe	Covid	2925
87	nCoV 2	Lee	Non-severe	Covid	5595
88	nCoV 3	Lee	Severe	Covid	307
89	nCoV 4	Lee	Severe	Covid	584
90	nCoV 5	Lee	Non-severe	Covid	4244
91	nCoV 6	Lee	Non-severe	Covid	5155
92	nCoV 7	Lee	Severe	Covid	1363
93	nCoV 8	Lee	Severe	Covid	1887
94	nCoV 9	Lee	Severe	Covid	890
95	Normal 1	Lee	Healthy	Healthy	4230
96	Normal 2	Lee	Healthy	Healthy	4508
97	Normal 3	Lee	Healthy	Healthy	4994
98	Normal 4	Lee	Healthy	Healthy	3874
99	one_k_v3	SS_C1	Healthy	Healthy	1049
100	P02H	SS_C1	Healthy	Healthy	2377
101	P04H	SS_C1	Healthy	Healthy	1410
102	P06F	SS_C1	Healthy	Healthy	1715
103	P07H	SS_C1	Healthy	Healthy	1211
104	P08H	SS_C1	Healthy	Healthy	1440
105	P09H	SS_C1	Healthy	Healthy	2469
106	P13H	SS_C1	Healthy	Healthy	1725
107	P15F	SS_C1	Healthy	Healthy	1511
108	P17H	SS_C1	Healthy	Healthy	1486
109	P18F	SS_C1	Healthy	Healthy	1576
110	P20H	SS_C1	Healthy	Healthy	1504
111	Ten_k_v3	SS_C1	Healthy	Healthy	10454

## Sheet: S4_Annot
Table S4. This table captures the SinglerR annotation and identity of clusters as detected by enrichment of cluster markers detected for each of the 70 clusters. The final cluster annotation were determined as a consensus of all enrichment detected and legacy knowledge.
cluster	#cells	SingleR Annotation	Human_gene_atlas enrichment(of ClusterMarkers)	Final Cluster Identities
0	17617	NK cells	NK cells	NK cells
1	16029	T cells, CD4+, TFH	CD4+ Tcells	CD4+ T cells
2	15139	Terminal effector CD8 T cells	CD56+ NKCells	CD8+ T cells
3	14879	Naive CD4 T cells	CD4+ Tcells	Naïve CD4+ T cells
4	14515	Monocytes, CD14+	CD33+ Myeloid	CD14+ Monocytes
5	13561	Naive B cells	CD19+ BCells(neg. sel.)	Naïve B cells
6	12821	NK cells	CD56+ NKCells	NK cells
7	11962	Monocytes, CD14+	CD33+ Myeloid	CD14+ Monocytes
8	11245	Terminal effector CD8 T cells	CD8+ Tcells	CD8+ T cells
9	11000	Monocytes, CD14+	CD14+ Monocytes	CD14+ Monocytes
10	9917	Monocytes, CD14+	CD33+ Myeloid	CD14+ Monocytes
11	9866	Non-switched memory B cells	CD19+ BCells(neg. sel.)	Non-switched memory B cells
12	9673	Monocytes, CD14+	CD33+ Myeloid	CD14+ Monocytes
13	9610	T cells, CD4+, TFH	CD4+ Tcells	CD4+ T cells
14	8480	Monocytes, CD16+	CD14+ Monocytes	CD16+ Monocytes
15	7998	MAIT cells	CD8+ Tcells	MAIT cells
16	7994	Naive CD4 T cells	CD4+ Tcells	Naïve CD4+ T cells
17	7986	T cells, CD4+, TFH	Heart	CD4+ T cells
18	7318	NK cells	CD56+ NKCells	NK cells
19	7185	NK cells	CD56+ NKCells	NK cells
20	7172	Naive CD4 T cells	CD4+ Tcells	Naïve CD4+ T cells
21	6749	T cells, CD4+, naive	CD8+ Tcells	Naïve CD4+ T cells
22	6640	T cells, CD4+, memory TREG	CD4+ Tcells	CD4+ T cells
23	6498	Monocytes, CD14+	CD33+ Myeloid	CD14+ Monocytes
24	6394	Monocytes, CD14+	CD33+ Myeloid	CD14+ Monocytes
25	6098	Monocytes, CD14+	CD33+ Myeloid	CD14+ Monocytes
26	5988	Monocytes, CD14+	CD33+ Myeloid	CD14+ Monocytes
27	5924	Monocytes, CD14+	CD33+ Myeloid	CD14+ Monocytes
28	5857	Intermediate monocytes	CD14+ Monocytes	Intermediate monocytes
29	5715	Vd2 gd T cells	Heart	gd T cells
30	5708	Megakaryocytes	CD71+ EarlyErythroid	Megakaryocytes
31	5689	Terminal effector CD8 T cells	CD56+ NKCells	CD8+ T cells
32	4818	T cells, CD8+, naive	CD8+ Tcells	Naïve CD8+ T cells
33	4585	Monocytes, CD14+	CD14+ Monocytes	CD14+ Monocytes
34	4557	Monocytes, CD14+	CD14+ Monocytes	CD14+ Monocytes
35	4398	Myeloid dendritic cells	CD14+ Monocytes	Myeloid dendritic cells
36	4170	T cells, CD4+, TFH	CD4+ Tcells	CD4+ T cells
37	4078	Low-density neutrophils	WholeBlood	Low-density neutrophils
38	4032	Plasmablasts	BDCA4+ DendriticCells	Plasmablasts
39	3721	Naive CD4 T cells	CD4+ Tcells	Naïve CD4+ T cells
40	3380	Naive B cells	CD19+ BCells(neg. sel.)	Naïve B cells
41	3370	Plasmacytoid dendritic cells	BDCA4+ DendriticCells	Plasmacytoid dendritic cells
42	3248	NK cells	721 B lymphoblasts	B lymphoblast
43	2995	NK cells	CD56+ NKCells	NK cells
44	2942	NK cells	CD56+ NKCells	NK cells
45	2619	Monocytes, CD14+	CD33+ Myeloid	CD14+ Monocytes
46	2073	Naive B cells	CD19+ BCells(neg. sel.)	Naïve B cells
47	1753	Monocytes, CD14+	CD33+ Myeloid	CD14+ Monocytes
48	1729	Naive B cells	CD19+ BCells(neg. sel.)	Naïve B cells
49	1696	T cells, CD4+, Th1	CD8+ Tcells	CD8+ T cells
50	1695	T cells, CD4+, TFH	CD4+ Tcells	CD4+ T cells
51	1666	Low-density neutrophils	WholeBlood	Low-density neutrophils
52	1586	Effector memory CD8 T cells	CD8+ Tcells	CD8+ T cells
53	1560	NK cells	CD8+ Tcells	CD8+ T cells
54	1488	Megakaryocytes	CD71+ EarlyErythroid	Megakaryocytes
55	1296	Colony Forming Unit-Monocytes	CD33+ Myeloid	Low-density neutrophils
56	1187	Monocytes, CD14+	CD33+ Myeloid	CD14+ Monocytes
57	971	Progenitor cells	CD34+	CD34+ Progenitor cells
58	913	Low-density neutrophils	WholeBlood	Low-density neutrophils
59	847	Plasmablasts	721 B lymphoblasts	Plasmablasts
60	757	Monocytes, CD14+	CD33+ Myeloid	CD14+ Monocytes
61	475	Monocytes, CD16+	CD14+ Monocytes	CD16+ Monocytes
62	339	Myeloid dendritic cells	CD14+ Monocytes	Myeloid dendritic cells
63	259	Low-density basophils	WholeBlood	Low-density basophils
64	240	Naive B cells	CD19+ BCells(neg. sel.)	Naïve B cells
65	228	Plasmacytoid dendritic cells	BDCA4+ DendriticCells	Plasmacytoid dendritic cells
66	211	T cells, CD4+, Th2	CD4+ Tcells	CD4+ T cells
67	157	Monocytes, CD14+	CD33+ Myeloid	CD14+ Monocytes
68	97	Naive B cells	CD19+ BCells(neg. sel.)	Naïve B cells
69	75	Monocytes, CD14+	CD33+ Myeloid	CD14+ Monocytes

## Sheet: S5_Consensus_Myl
Table S5. This table identifies the consensus DEGs identified for myeloid cell types
in severe disease									in non- severe disease
	CD14 mono	CD16 mono	int mono	LDN	mDC	megarkaryocytes	basophils			CD14 mono	CD16 mono	int mono	LDN	mDC	megarkaryocytes	basophils
ADAR	0.432151	0	0.450854	0	0.680541	0.377125	0		APOBEC3A	1.01152	0.503005	1.18683	0.350466	0.322747	0	0
ADD1	0.556339	0	0.659812	-0.316829	0.492389	0	0		APOL6	0.386771	0.274653	0.34504	0.534797	0.3113	0	0
ADD3	0.342045	0	0	-0.287637	0.333086	0.285093	0		ARF6	0.377102	0.293435	0.50077	0	0.475408	0	0
ALDOA	0.388203	0	1.09955	-0.646649	0.580218	0	0		ARL6IP4	-0.675457	-0.314782	-0.441428	0	-0.269369	0	0
ANP32B	0.346316	0	0.452687	-0.330092	0.382563	0	0		BCL3	0.412856	0.292058	0.282671	0	0.275521	0	0
ANXA2	0.666783	0.256389	0.709273	-0.380634	0.346447	0	0		BCL6	0.479996	0.276001	0.357683	0	0.365677	0	0
APOBEC3A	0.858373	0.846177	1.08393	0	0.665604	0	0		BRD2	0.345763	0	0.295568	0.314421	0.25778	0	0
AQP9	0.73892	0.529576	1.0766	-0.316383	0	0	0		CALR	0.325287	0	0.295168	0.434625	0.441404	0	0
ARF1	0.551963	0	0.454092	-0.322433	0.331413	0	0		CCR1	0.702741	0.34858	0.868072	0	0.405325	0	0
ARF6	0.309531	0.268631	0.679475	-0.390631	0.407123	0	0		CD83	0.784326	0.587927	0.454705	0.829966	0	0	0
ARL6IP4	-0.785318	0	-0.931427	0.466014	-0.290513	0	0		CDKN2D	0.286779	0.398544	0	0	0.285398	-0.402016	0
ARRB2	0.348342	0	0.554016	-0.34522	0	0.272255	0		CFL1	0.469846	0.281828	0.307385	0	0.314571	0	0
ATOX1	-0.275768	0	-0.265787	0.440005	0	0.483927	0		CMIP	0.279353	0	0.371477	0	0.271325	0.431831	0
ATP6V1B2	0.343563	0	0.602829	-0.570434	0	0.283447	0		CMPK2	0.275227	0	0.370161	0	0.282001	1.2563	0
BCL6	0.474505	0.26817	0.41316	-0.386061	0.289333	0	0		CTSB	0.545505	0.356763	0.470681	0	0.382841	0	0
C5AR1	1.10336	0.565199	1.15385	-0.267433	0	0	0		DDX60L	0.462335	0	0.455198	0.433632	0.251527	0	0
C9orf16	-0.521544	0	-0.504157	0.552144	0	0.289459	0		DYNLL1	-0.421292	-0.618097	0	0	-0.255038	-0.377812	0
CALM1	0.882258	0.341958	0.918629	0	0.61004	0	0		EEF1A1	-0.578372	0	-0.813975	0.654875	-0.430617	0	0
CCR1	0.90123	0.599694	1.3824	0	0.698773	0	0		EGR1	0.306853	0.603382	0.750355	0	0.466653	0	0
CD53	0.365642	0	0.484588	-0.462874	0.257515	0	0		EPSTI1	0.650695	0.328531	0.858977	0.735288	0.635159	0.857479	0
CD63	0.873811	1.05639	0.981955	0	0.440641	0	0		FGR	0.329242	0.416963	0.349041	0	0.369173	0	0
CDKN2D	0.367827	0.332846	0	0	0.3653	-0.521327	0		FOSL2	0.514512	0.256745	0.356931	0	0.430933	0	0
CERS2	0.285482	0	0.482206	-0.310679	0	-0.445475	0		GBP1	0.641463	0.34484	0.672776	0.553215	0.45693	0	0
CFL1	0.715321	0	0.681646	0	0.407515	0.35166	0		GBP5	0.420444	0.547695	0.529337	0.676158	0	0	0
CMPK2	0.392284	0	0.519445	0	0.423538	0.811672	0		GRB2	0.457349	0.254001	0.376329	0	0.396567	0	0
CNN2	0.643289	0.291021	0.774999	-0.424181	0.617262	0.265347	0		H3F3A	-0.642438	-0.306599	-0.483222	0	-0.348491	0	0
COX4I1	-0.515926	0	-0.700873	0.61914	0	0.297744	0		HCLS1	0.371901	0.28943	0.28484	0	0.40142	0	0
COX5B	-0.479831	0	-0.66931	0.752246	0	0.317349	0		HIF1A	0.589504	0.270288	0.426081	0	0.520706	0	0
COX7A2	-0.404649	0	-0.507037	0.55401	0	0.341323	0		HLA-A	0.527347	0.374572	0.646547	0	0.444282	0	0
CREG1	0.540624	0	0.738772	0	0.428156	0.591631	0		HLA-C	0.517845	0.340142	0.438929	0.279549	0.341633	0	0
CST3	-0.717387	0	-0.620022	0	-0.252317	0.378776	0		IFI27	1.95607	0.986396	2.24177	0	2.48891	3.08898	0
CTSB	0.925544	0.430041	1.16536	-0.340647	0.671125	0	0		IFI44	0.622943	0	0.711533	0.738064	0.528373	0	0
CTSD	0.373593	0.319573	0	0.603219	0.268846	0.329355	0		IFI44L	1.05633	0.34578	1.21749	1.09807	1.20726	0	0
CYBA	-0.731322	0	-0.976223	0.914055	0	0.461101	0		IFI6	1.27446	0.715122	1.6217	1.1218	1.38779	1.66776	0
DOK2	-0.382645	-0.313481	-0.442868	0	0	-0.304213	0		IFIT1	0.317473	0	1.15818	1.18789	0.274192	0	0
DYNLL1	-0.536718	-0.382619	-0.42837	0	-0.28303	-0.57724	0		IFIT3	0.47667	0	0.945567	1.33734	0.514486	0	0
EEF1A1	-1.03855	-0.25371	-1.63147	0.533315	-0.52485	0	0		IFITM1	0.369529	0	0.994182	0.620979	0.618691	0	0
EEF1B2	-0.52316	-0.267849	-0.918447	0	-0.537526	0	0		IFITM2	0.573254	0	0.692586	0	0.824549	0.370189	0
EEF2	-0.467033	-0.437911	-0.749851	0	-0.276629	0	0		IFITM3	1.1448	0.636452	1.21333	1.21869	1.91743	1.85978	0
EIF1	-0.422916	0	-0.805575	0.268675	-0.355435	0.46993	0		IGKC	0.902332	0	0.449624	0	0.713468	2.5859	0
EIF2AK1	0.357814	0	0.40959	0	0.392733	0.465189	0		IRF1	0.413468	0.537287	0	0.440881	0.341215	0	0
EIF3E	-0.59152	-0.312447	-0.668844	0	-0.313159	0	0		IRF2BP2	0.747258	0.416459	0.689531	0	0.458246	0	0
EIF3L	-0.619741	-0.276657	-0.94073	0	-0.517658	0	0		IRF7	0.402535	0	0.65978	0.535876	0.433029	0	0
EPSTI1	0.719588	0	0.913854	0.508934	0.848499	0.582056	0		ISG15	0.528598	0	1.44702	1.55488	0.869048	0.649378	0
ETS2	0.341326	0.369212	0.452971	0	0.28844	0	0		ITGAX	0.413597	0.318588	0	0.37155	0.280559	0	0
FAM129A	0.573316	0	0.497252	-0.401079	0.446018	0	0		ITGB2	0.500444	0.259486	0.284598	0	0.275449	0	0
FGR	0.625007	0.308056	1.06165	0	0.494097	0	0		KLF10	0.409	0.289389	0.388519	0	0.368248	0	0
FPR1	0.685265	0.365864	1.05364	0	0.597646	0	0		LCP1	0.60969	0.274727	0.432994	0	0.465868	0	0
FTH1	-0.511509	0	-0.496244	1.06561	0	0.283458	0		LGALS9	0.336968	0.268302	0.381235	0	0.314759	0	0
FTL	-0.436295	0	-0.495885	0.637116	0	0.347035	0		LILRB2	0.374982	0.320898	0.525285	0	0.260638	0	0
GBP1	0.46506	0	0.596563	0.534601	0.644165	0	0		LST1	-0.81463	-0.349851	-0.325994	0	-0.255707	0	0
GLUL	0.514756	0.284058	0.677402	0	0.290561	0	0		LY6E	0.444991	0	0.716773	1.2388	0.839947	0.850211	0
GPX4	-0.624629	0	-0.558903	0	-0.258224	0.271357	0		LYN	0.476689	0.252008	0.251683	0	0.297111	0	0
H3F3A	-0.726586	0	-1.31872	1.66308	-0.346472	0	0		MT2A	0.3764	0.343335	0.788633	0.972728	0.687428	0	0
HCLS1	0.45208	0	0.679198	-0.389223	0.508825	0	0		MX1	0.783952	0	0.968012	0.872871	0.923803	0	0
HIF1A	0.471032	0.271498	0	0.409457	0.331448	0	0		MX2	0.628756	0	0.901147	0.361329	0.621646	0	0
HIST1H1C	0.269741	0	0	0.441653	0.40657	0.352988	0		NCOR2	0.450186	0.331024	0.293256	0	0.307704	0	0
HLA-A	0.600552	0.415396	0.993791	-0.477541	0.65852	0	0		NPM1	-0.298142	0	-0.424482	0.352877	-0.255833	0	0
HLA-B	0.588062	0	1.03606	-0.518524	0.559283	0.27925	0		OAS2	0.60812	0	0.715325	0.692375	0.625216	0	0
HLA-DPA1	-0.800715	0	-0.419633	-0.3759	-0.561749	-0.423762	0		OAS3	0.745307	0.288703	0.795986	0.755286	0.656243	0	0
HLA-DPB1	-1.05986	-0.356391	-0.845426	0	-0.718978	0	0		OGDH	0.34969	0.314775	0.305723	0	0.279532	0	0
HLA-DQA2	-0.381836	-0.301829	-0.423755	0	-1.28876	0	0		PARP14	0.590626	0	0.69493	0.647591	0.56416	0	0
HLA-DRA	-0.664808	0	0	-0.647052	-0.304219	-0.540829	0		PARP9	0.414695	0	0.484504	0.347729	0.379476	0	0
HLA-DRB5	-0.726101	-0.425561	-0.648061	0	-0.847954	0	0		PIM1	0.876793	0.735923	0.841613	0	0.510233	0.699149	0
IER2	-0.40714	0	-0.385519	0.663672	-0.313233	0	0		PIM3	0.653746	0.491052	0.392966	0	0.406354	0	0
IFI27	2.00319	1.64108	1.89323	0	3.2706	3.31688	0		PLEK	0.912374	0.557346	0.812656	0	0.512959	-0.274066	0
IFI44	0.711382	0	0.936738	0.36029	0.776551	0	0		PSAP	0.563954	0.478197	0.588677	0	0.588174	0	0
IFI44L	1.01088	0.31908	1.17128	0.57255	1.6071	0	0		RGCC	1.59827	0.344246	0.682791	0	0	-0.423719	0
IFI6	1.87484	1.10878	2.36881	0.373083	2.24969	1.92185	0		RNF213	0.697526	0	0.576853	0.747241	0.635116	0	0
IFIT2	0.310627	0	0.893711	0.385632	0.354591	0	0		RSAD2	0.41511	0	1.00932	1.48381	0.350598	0.771475	0
IFIT3	0.579036	0	0.939506	0.605136	0.772486	0	0		SAMD9	0.292266	0	0.633782	0.537887	0.285782	0	0
IFITM1	0.54626	0.358681	1.26859	0.658942	0.848229	0	0		SAMD9L	0.403229	0	0.457719	0.482566	0.454087	0	0
IFITM2	1.01301	0.445359	1.06824	0	1.1663	1.19276	0		SF1	0.479987	0.254119	0.315047	0	0.279848	0	0
IFITM3	1.29803	0.821465	1.23811	1.16567	2.40181	2.72763	0		SHISA5	0.428139	0	0.485312	0.292492	0.297308	0	0
IGHA1	0.737157	0.569407	0.315675	1.39713	0.834808	2.15386	0		SOCS3	0.79065	0.306965	0.527282	0	0.354046	0	0
IGHM	1.06353	0	0	0.467089	0.649519	1.24614	0		SP110	0.416557	0.258841	0.553993	0	0.394148	0	0
IGKC	1.43101	1.15387	0.782355	1.76274	1.93681	3.06578	0		STAT1	0.524355	0.438548	0.529567	0.308469	0.627843	0	0
IGLC2	0.574294	0.447264	0.282922	1.07154	0.78178	2.78598	0		TAGLN2	0.326942	0.252885	0	0.288831	0	-0.254298	0
IGLC3	0.920883	0.469825	0.451507	1.15361	0.94785	2.43945	0		TAP1	0.435763	0.273454	0.448849	0.283327	0.360652	0	0
IL2RG	0.39725	0	0.63605	-0.567939	0.320115	0	0		TEX14	0.376456	0.369756	0.484379	0	0.386909	0	0
ISG15	0.650916	0	1.0407	0.964947	1.46369	0.624202	0		TLE3	0.589778	0	0.339766	0.341257	0.365571	0	0
ITGB2	0.593095	0	0.458742	-0.335214	0.374078	0	0		TMSB4X	-0.782657	-0.391619	0	0	-0.263762	-0.50953	0
LCP1	0.696643	0	0.537457	-0.255571	0.564839	0	0		TPP1	0.355029	0.346076	0.416171	0	0.363638	0	0
LGALS9	0.584591	0.282989	0.856301	0	0.50201	0	0		TRIB1	0.725823	0.431071	0.552744	0	0.353839	0	0
LILRA6	0.545725	0.306455	0.978819	-0.319834	0	0	0		TRIM22	0.391363	0	0.608927	0.392934	0.318933	0	0
LILRB1	0.314978	0.25309	0.553566	0	0.328328	0	0		U2AF2	0.341181	0.322923	0.289292	0	0.282492	0	0
LILRB2	0.435025	0.473322	0.912973	-0.337108	0	0	0		UBA52	-0.616201	-0.254131	-0.418561	0	-0.316686	0	0
LITAF	0.572181	0.524296	0.785634	0	0.356732	0	0		UCP2	0.487326	0.406811	0.423919	0.422634	0.321576	0	0
LST1	-0.994513	0	-0.8582	0.636531	-0.441823	0	0		WARS	0.420569	0.557458	0.321203	0	0.321675	0	0
LY6E	0.41681	0.252792	0.393157	0.954523	1.11662	1.37367	0		XAF1	0.75086	0.291776	0.926133	1.03126	0.834087	0	0
LYN	0.464223	0	0.407164	-0.413191	0.30584	0	0		YWHAZ	0.401485	0	0.324835	0.29675	0.361759	0	0
MAP3K8	0.978947	0.669418	0.823312	0	0.488818	0	0		ZFP36	0.673708	0.536701	0.597133	0	0.519306	0	0
MS4A4A	0.753057	0.30779	1.26544	0	0.61632	0	0		ZNF385A	0.342717	0.300382	0.344429	0	0.310053	0	0
MX1	0.997169	0	1.04479	0.29874	1.55173	0	0		ZYX	0.623621	0.538751	0.551255	0	0.570383	0	0
MXD1	0.624203	0.391875	0.603114	-0.290751	0.295726	0	0
NAA38	-0.318057	0	-0.360562	0.277175	0	0.289697	0
NAMPT	0.777696	0.693042	0.338879	0	0.272412	0	0
NBEAL1	-1.43019	-0.783176	-0.372704	0	-0.2722	0	0
NDUFB11	-0.322007	0	-0.375785	0.341016	0	0.265375	0
NEAT1	-0.452049	0.420717	-1.26254	1.02244	0	0	0
OAS1	0.408425	-0.26663	0.450038	0	0.473719	0	0
PARP14	0.396852	0	0.494094	0.284609	0.500545	0	0
PIM1	1.23791	0.945531	1.48589	0	0.96338	0	0
PLAC8	1.15124	0	0.552529	0.567761	0.835119	0	0
PLEK	0.847851	0.400527	0.724135	0	0.479872	0	0
PLP2	0.69817	0.497144	0.938408	0	0.337069	0	0
PLSCR1	0.701717	0.323458	1.08336	0	0.800564	0	0
PNPLA2	0.63244	0.305945	0.686203	-0.292823	0	0	0
POLR2L	-0.729745	0	-0.547995	0.410391	0	0.493688	0
PPIA	-0.288298	0	-0.57798	0.288947	0	0.443865	0
PRKCD	0.290115	0	0.422966	-0.356284	0	-0.30015	0
PSAP	0.556848	0.267089	1.08945	-0.414376	0.638516	0	0
PTK2B	0.4726	0	0.555867	-0.267795	0.328254	0	0
PTP4A2	0.348793	0	0.309544	-0.322286	0.302671	0	0
RAB1A	0.483334	0.311446	0.627691	-0.364748	0.333558	0	0
RAC2	0.653766	0.29386	0.809425	-0.372002	0.383277	0.380885	0
RHOG	0.386449	0.260928	0.464935	0	0.322266	0	0
RNF213	0.456905	0	0	0.360785	0.644026	0.430578	0
RSAD2	0.585797	0	1.21258	0.861636	0.754127	0	0
S100A6	-0.351691	0	-0.487836	1.14728	0	0.317112	0
S100A8	0.724749	0	0.640173	0.877275	0.855187	1.23113	0
S100A9	0.544661	0	0	1.52458	0.67209	1.32479	0
SAMHD1	0.37382	0	0.259433	-0.362971	0.470249	0	0
SAMSN1	0.647317	0.328821	0	0	0.286474	0	0.818875
SEC61B	-0.286421	0	-0.494978	0.462726	0	0.341393	0
SEC61G	-0.363658	0	-0.363976	0.323099	0	0.434825	0
SELL	1.46384	0.36223	1.72998	-0.453034	1.05031	0	0
SERF2	-0.43814	0	-0.41517	1.02691	0	0.36391	0
SERPING1	0.375376	0.291242	1.03118	0	0.317749	0	0
SH3BGRL3	0.293347	0.317526	0.424698	0.306286	0.350757	0	0
SHISA5	0.627489	0	0.883422	-0.330838	0.53485	0	0
SLC2A3	0.674493	0.280109	0.470119	0	0.297243	0	0
SMAP2	0.401219	0	0.720622	-0.614324	0.463678	0	0
SNX1	0.354641	0	0.621844	-0.326101	0.303084	0	0
SOCS3	0.99198	0.606837	1.09353	-0.786597	0.494395	0	0
SP110	0.581959	0	0.880601	-0.312979	0.612679	0	0
SPI1	0.500331	0.294618	0.61919	0	0.353467	0	0
TAP1	0.519051	0.308067	0.801586	0	0.46656	0	0
TMA7	-0.865044	-0.271782	-0.97521	0.733479	-0.251476	0	0
TMBIM6	0.388349	0	0.53429	-0.281475	0.393436	0.283083	0
TMSB10	-0.876481	0	-0.747466	0.874989	0	0.471686	0
TPM3	0.554228	0.257126	0.285342	0.359805	0.357949	0	0
TPM4	0.679772	0.283981	0.496943	0	0.34667	0	0
TPP1	0.693902	0.451763	1.23259	-0.276998	0.573899	0	0
TRIB1	0.698463	0.353063	0.680584	0	0.256582	0	0
TYMP	-0.296346	0	-0.703905	0.332529	0.549323	0	0
UBA52	-0.699386	0	-0.787047	0.258556	-0.318567	0	0
UCP2	0.653275	0	1.03145	-0.353456	0.572003	0	0
UQCR11	-0.890109	0	-0.734322	0.777152	0	0.449914	0
VCAN	0.698077	0.522998	1.15499	-0.250749	0.877308	0	0
VIM	0.265816	0.263889	-0.336494	0	-0.26782	0	0
WAS	0.504355	0	0.796672	-0.34677	0.442835	0	0
XAF1	0.85672	0.268085	1.1743	0.324153	1.08932	0	0
YWHAZ	0.497952	0.298557	0.639627	0	0.406443	0	0
ZFP36	0.789448	0.805513	1.02423	-0.350667	0.408383	0	0
ZFP36L1	0.518619	0.859459	1.28057	-0.474336	0	0	0
ZYX	0.673113	0.480653	0.829745	0	0.599424	0	0
DAZAP2	0	0.287123	0.589088	-0.405507	0.291405	0	0
MT2A	0	0.56407	0.676086	0.543893	1.13524	0	0
TNFSF10	0	-0.282658	0.367186	0.295916	0.459442	0	0
DUSP1	0	0	-0.307116	-0.268238	-0.423432	-0.312342	0
FOSB	0	0	-0.441455	0.827179	-0.45968	-0.543561	0
UBC	0	0	-0.730372	0.510826	-0.304363	-0.452581	0

## Sheet: S6_Consensus_Lymph
Table S6. This table identifies the consensus DEGs identified for lymphoid cell types
in severe disease														in non- severe disease
	B naive	CD4T naive	CD8T naive	B	gdT	CD4T	CD8T	pDC	NK	lymphoblast	plasmablast	MAIT			B naive	CD4T naive	CD8T naive	B	gdT	CD4T	CD8T	pDC	NK	lymphoblast	plasmablast	MAIT
ANP32B	0.275581	0	0	0	1.50963	0.357638	0	0.344912	0.29366	0.300239	0	0		ACTG1	-0.492138	-0.408306	-0.304386	-0.258482	0	0	0	0	-0.295949	0	0	-0.428695
CALM1	0.250062	0	0	0	1.60403	0.468467	0.295465	0	0	0.388916	0	0.265501		ADAR	0.257746	0	0	0	0.5179	0.447431	0	0.364138	0	0.340462	0.609181	0
CD69	0.612901	0.403911	0.519614	0.340023	0	0.494943	0	0	0.388882	0	0	0.298021		AES	0.393878	0.306738	0.476879	0.412861	0.739102	0.492749	0.346186	0	0.359544	0.293185	0	0.398271
CRIP1	-0.422171	0	0	-0.316227	-1.09611	-0.458372	0	0	-0.370644	-0.436398	0	0		ANP32B	0.439872	0	0	0.373178	1.03617	0.548695	0.28662	0.322945	0.387429	0.372185	0	0.299076
CST3	-0.751267	0	0	-0.324228	-1.22649	-1.01763	0	-0.274502	-0.36847	-0.489179	0	0		APRT	-0.409313	0	0	0	-0.599202	-0.322056	0	-0.320074	-0.304656	-0.303867	0	0
CXCR4	0.58235	0.252229	0	0.423897	1.49563	0.542868	0	0.353124	0.643579	0.361857	0	0.506497		ARIH1	0.392504	0.311461	0	0.319898	0.621476	0.295653	0	0	0.291313	0	0	0
DDX21	0.384342	0.441033	0.296374	0.353528	0	0.515334	0	0	0	0.376235	0	0		ARL6IP4	-0.523746	0	0	0	-1.0211	-0.473771	0	-0.288427	-0.323437	-0.415364	0	0
DDX24	0.295356	0.252073	0	0.341044	0	0.324618	0	0	0	0	0.522338	0.339433		ARPC1B	-0.546129	-0.264746	-0.338144	-0.366757	-0.777124	-0.378914	0	0	-0.398211	-0.357975	0	-0.336557
DYNLL1	-0.388321	0	0	-0.280538	-0.62106	-0.329041	0	0	-0.331726	-0.293474	0	0		ATXN2L	0.380011	0	0	0.304472	0.660597	0.420269	0	0	0.268194	0.308169	0	0
EIF2AK2	0.385214	0.324307	0	0.461352	0	0.495826	0.579744	0.975196	0.52331	0.323103	0.399651	0		C19orf66	0.317477	0.281708	0	0.306122	0.709171	0.38399	0.259704	0.258569	0.333865	0	0	0
EPSTI1	0.376567	0	0	0.38326	0	0.3282	0.46423	0.852525	0.446671	0.435934	0	0		CALR	0.357776	0.321038	0	0.295534	1.18243	0.501809	0.330431	0.324321	0.304801	0.329187	0.361203	0.255989
FTL	-0.332251	0.324838	0.52347	0	-1.07503	-0.536233	0	-0.289265	-0.258122	0	0	0		CD69	0.690926	0.291094	0.390863	0.30091	0	0.569894	0	0	0.36816	0	0	0.532655
H1FX	0.398512	0	0.306525	0.280775	0	0.477178	0.260008	0.350543	0.561176	0	0	0.594098		CD74	0.437499	0.294667	0	0.349995	0	0	0.394991	0.357625	0.410999	0	0	0.355955
H3F3B	0.300422	0.351128	0.579047	0	0	0.401631	0	0.333714	0	0	0	0.321635		CLIC1	-0.519149	0	0	-0.332149	-0.801957	-0.272538	0	0	-0.423408	-0.320573	0	-0.303019
HIST1H1C	0.453241	0	0.322535	0.381073	0	0.524044	0.370307	0.647971	0.562146	0.295809	0.417541	0.527552		CNN2	0.42115	0.323074	0.349573	0.363642	1.02725	0.683705	0.366126	0.334988	0.41601	0.53157	0	0.42724
HIST1H1E	0.39521	0	0	0.28928	0	0.458797	0.311477	0.783635	0.460307	0.44141	0	0.383566		CORO1A	-0.635976	-0.34686	-0.378408	-0.401527	-0.878841	-0.412995	0	-0.255484	-0.44783	-0.280295	0	-0.451229
HSP90AB1	0.45361	0.38626	0.326387	0.32814	0.807662	0.595212	0	0.260901	0	0.562742	0	0.373232		COX4I1	-0.426801	-0.300295	0	-0.270267	-0.973467	-0.450765	0	-0.278866	-0.385511	-0.319386	0	0
IFI44L	0.890617	0.826745	0	1.03351	1.00898	0.754782	1.02524	2.04553	1.05122	0.743523	0.781195	0.279894		CRIP1	-0.564684	0	0	-0.264074	-1.17211	-0.637376	0	-0.328216	-0.448999	-0.551284	0	0
IFI6	0.512871	0.573595	0	0.59868	1.59605	0.745693	1.31541	0.715129	1.25123	0.890956	1.64145	0.533148		CST3	-0.791483	0	0	-0.289877	-1.37904	-0.987853	0	0	-0.437524	-0.590906	0	0
IGHA1	0.623825	0.798519	0.591095	0	0	0.522844	0.609279	1.23425	0.937682	0.999351	0	0.547473		CXCR4	1.03272	0.512376	0.503438	0.681505	1.67273	0.970662	0.510282	0.470772	0.757047	0.50907	0	1.05982
IGHM	0.31142	0.870286	0.445258	0	0	0.487604	0.612768	0.329939	0.719331	0.552909	0.499653	0.273148		CYBA	-0.711285	0	0	-0.374834	-1.09776	-0.630726	0	-0.39145	-0.485781	-0.406067	0	0
JUND	0.588341	0	0.425485	0.330008	1.27905	0.305424	0	-0.440507	0	0	0	0		DAZAP2	0.379611	0	0	0.301343	0.554471	0.403911	0	0	0.2931	0	0	0.32385
LST1	-0.711187	0	0	-0.310736	-1.68984	-0.942949	0	-0.454971	-0.568507	-0.550542	0	0		DPYD	0.478285	0.36383	0	0	0.686912	0.333657	0	0	0.403086	0.366321	0	0
MX1	0.508771	0.329623	0	0.702532	0.790347	0.564333	0.647996	1.34301	0.680275	0.856587	1.31318	0		DUSP5	0.587439	0	0	0.490682	0	0.489179	0	0.378857	0	0	0.436556	0.432538
MX2	0.250398	0.273817	0	0.269361	0	0.355782	0.367731	0.717829	0.457638	0.395727	0	0		DYNLL1	-0.480095	0	0	-0.367395	-0.499011	-0.355553	0	-0.373767	-0.465778	-0.319162	0	-0.255492
NBEAL1	-1.3638	0	0	-0.442189	-1.97093	-1.45438	0	-0.667409	-0.500179	-0.584585	0	0		EEF1A1	-0.697943	-0.404474	0	-0.32921	-1.01574	-0.490097	0	0	-0.373952	-0.388521	-0.39898	0
NFKBIA	0.424547	0.295789	0.435228	0.389923	0	0.568186	0	0	0.434073	0	0	0.517087		EEF2	-0.401267	-0.454746	-0.531492	-0.334176	-0.45418	0	-0.306022	0	-0.341345	0	0	0
PARP9	0.25999	0.355749	0	0.342986	0	0.44456	0.584591	0.555961	0.44874	0.453853	0.395425	0		EIF2AK2	0.569998	0.562981	0	0.466604	0	0.732702	0.590036	0.711761	0.602622	0.466098	0.388659	0
PIM1	0.357321	1.12022	0.67634	0	1.08283	0.955927	0.456913	0	0	0.435428	0.749085	0		EIF3F	-0.422997	-0.251658	0	-0.266976	-0.526138	-0.29235	0	0	-0.25432	0	0	0
PIM2	0.320388	0.565902	0	0.257225	0	0.568229	0.349666	0	0	0	0.591488	0.368562		EIF3L	-0.666212	-0.513788	-0.393826	-0.43383	-0.790866	-0.556319	-0.291471	0	-0.38056	-0.431529	0	-0.34016
S100A8	-1.05987	0.442789	0	-0.524871	-1.50644	-1.32773	0.41972	0	-0.579424	0	1.16765	0.3914		ELMO1	0.446252	0.330847	0	0.3298	0	0.319552	0	0.320332	0.302983	0	0.304571	0
S100A9	-0.824485	0.629845	0.410652	-0.329627	-1.33773	-1.13615	0.551879	0	-0.38658	0	1.35187	0.479194		EPSTI1	0.583911	0.394186	0	0.347567	0	0.583821	0.507808	0.551668	0.44848	0.552371	0	0
SAMD9L	0.35169	0	0	0.33084	0	0.381457	0.520767	0.735281	0.257088	0	0.453266	0		ERAP2	0.34836	0.327027	0	0	0.635137	0.524508	0	0	0.37364	0	0.274265	0
SP110	0.339152	0.295409	0	0.304929	0.950712	0.499156	0.486241	0.653685	0.46572	0.428719	0.387572	0		EWSR1	0.325596	0	0	0.291113	0.816372	0.353889	0	0.291697	0.304595	0.298606	0	0
STAT1	0.399697	0	0	0.427313	0.943643	0.321743	0.541228	0.97001	0.437247	0.556885	0.7407	0		FTH1	-0.430391	0	0.435201	0	-0.846461	-0.342068	0	0	0	-0.387948	0	0.570241
STK17B	0.31285	0.375007	0	0	0	0.526022	0.266739	0	0	0	0.501755	0.353753		FTL	-0.705767	0	0.307174	-0.328483	-0.932733	-0.671981	0	-0.345181	-0.39505	-0.447609	0	0
TLN1	0.251384	0	0	0	0.781132	0.374577	0.29916	0	0	0.256151	0.439397	0		GNB1	0.430544	0	0	0.255182	1.09953	0.517057	0	0.266157	0.275055	0	0	0.287542
TMA7	-0.444249	0	0.301748	0	-1.50466	-0.547503	0	0	-0.326794	-0.434658	0	0		H3F3A	-0.756289	0	0	-0.407827	-1.12267	-0.532528	0	-0.321939	-0.449487	-0.51987	0	0
TRIM22	0.345837	0.321615	0	0.330477	0	0.40914	0.464539	0.488727	0.334031	0	0	0		HMGB2	0.597433	0.328597	0.290712	0.498275	0.792543	0.520486	0.293012	0	0.413638	0	0	0.480225
TXNIP	0.516431	0	-0.307825	0.46508	0.700007	0.37507	0.464657	0	0	0	0	0.401551		IER2	-0.250323	-0.798243	-0.63155	0	-0.340645	-0.293448	-0.341035	0	0	0	0	-0.3694
XAF1	0.715768	0.446849	0	0.755531	1.46861	0.795132	1.04583	1.39888	0.80958	0.642476	0.913694	0.409387		IFI44	0.529519	0.564287	0	0.398982	0	0.578145	0.417419	0.691476	0.633106	0.503969	0.675104	0
YWHAZ	0.281696	0.292075	0	0	1.29313	0.414605	0.33162	0	0.297252	0.36324	0	0.311465		IFI44L	1.28348	1.30704	0.439837	0.903551	0	1.18989	0.854675	1.69641	1.15533	0.938883	0.807213	0.440873
ZFP36L2	0.35283	0	0	0.250594	0	0.306346	0	0.712921	0.254287	0	0	0.277006		IFI6	0.780273	0.927744	0.443538	0.782996	1.22026	1.17949	1.1371	0.447835	1.28056	1.05502	1.64432	0.541275
CALR	0	0.314594	0	0	0.879559	0.395923	0.295453	0.291786	0.294925	0.374881	0.382349	0		IFITM1	0.361533	0.510027	0.261621	0.341415	0	0.353673	0.424712	0	0	0	0.367904	0.464044
FOSB	0	-0.749323	-0.811315	0	0	-0.440554	-0.544123	-0.379024	0	0	0	-1.1478		IGLC2	-0.800146	0.517058	0.510954	-0.36531	0	0.266018	0.358029	0.374206	0	0.315122	0	0
IFITM2	0	0.342244	0.302639	0.378212	0	0	0.36545	0.573621	0	0.3865	0	0.307681		IL16	-0.305502	-0.363589	-0.449558	0	-0.542447	-0.368516	0	0	-0.293749	0	0	-0.30601
IGKC	0	1.44631	1.09663	0	0	0.807731	1.13046	0.434037	1.56992	0.712388	0	1.01005		IL2RG	0.348342	0.264835	0	0.285898	1.10089	0.486457	0.360735	0.360649	0.395045	0.44902	0.353726	0.263666
IGLC2	0	0.780248	0.546788	0	0	0.453943	0.636171	0.930076	0.843967	0.743516	0	0.466703		IRF1	0.442782	0	0	0.346139	0.761249	0	0	0.35282	0.283643	0	0	0.384259
IGLC3	0	0.925532	0.792046	0.300679	0	0.688975	0.773496	0.999964	0.935985	1.30142	0	0.595721		IRF2BP2	0.638235	0	0	0.593472	0.936984	0.710543	0	0.468515	0.318956	0	0	0.396158
IL2RG	0	0.275526	0	0.274357	1.48652	0.378066	0.420748	0.261981	0.391908	0.345888	0	0		JUND	0.553104	0	0.452377	0.469561	1.35757	0.535806	0	0	0.289308	0	0	0.636384
IL32	0	0.305069	0.446342	0	0	0.42289	0.324101	0	0.293011	0	0	0.322977		KLF2	0.332068	0	0.365046	0.268105	1.17543	0.520896	0	0	0	0	0	0.448126
ISG15	0	0.304375	0	0.582367	0	0.391992	0.636371	2.03256	0.518595	0.425031	0.986548	0		LAMTOR4	-0.392144	0	0	0	-0.841309	-0.431604	0	-0.295496	-0.289367	-0.381464	0	0
LY6E	0	0.310081	0.301307	0.32259	-0.326286	0	0.262904	1.17603	0.33476	0	0	0		LENG8	0.636309	0.426908	0	0.453079	1.04666	0.428998	0	0.364352	0.515903	0	0	0
PRDM1	0	0.573568	0	0	0	0.677039	0.447558	0	0.301234	0.349535	0	0.393324		LST1	-0.734706	0	0	-0.282517	-1.47421	-0.953355	0	-0.371323	-0.518145	-0.57256	0	0
SELL	0	0.415955	0	0	1.01315	0.599539	0	0.537482	0.274832	0.698419	0.897665	0.407273		MAP3K8	0.452352	0	0	0.683778	0.921173	0	0	0.352424	0.523678	0	0	0.413809
SOCS3	0	1.32473	1.14231	0	0	1.14378	0	0	0	0.327279	0.845	0.38655		MAPK1IP1L	0.478015	0.258216	0.25423	0.352505	0	0.391888	0	0	0.295079	0	0	0.404376
STAT3	0	0.347246	0.299039	0	0	0.410602	0	0.287226	0	0.275098	0.392203	0		MINOS1	-0.321361	0	0	0	-0.742693	-0.443163	0	-0.260133	-0.349733	-0.291086	0	0
IFI44	0	0	0	0.325334	0	0.351992	0.489783	0.868159	0.562747	0.425549	0.827851	0		MX1	0.635984	0.626224	0	0.565461	0	0.864647	0.730069	0.868463	0.727527	0.881789	1.21192	0
OAS2	0	0	0	0.27919	0	0.364958	0.469498	0.66013	0.354965	0.500486	0.721352	0		MX2	0.452253	0.386128	0	0.32789	0	0.529438	0.352031	0.444351	0.437839	0.4328	0	0
PLSCR1	0	0	0	0.261336	0	0	0.390697	0.70258	0.363046	0.388475	0.515657	0		MYL12A	-0.457679	0	0	-0.263749	-0.342564	0	0	0	-0.405033	-0.310336	0	-0.261675
ADAR	0	0	0	0	0.83595	0.438993	0.291349	0.554076	0	0.364421	0.815614	0		MZT2B	-0.42412	0	0	-0.254667	-0.792471	-0.381052	0	-0.312803	-0.266377	-0.412341	0	0
SP100	0	0	0	0	0.911777	0.366282	0.397141	0.461024	0.327704	0.289967	0	0		NAMPT	0.590112	0.26583	0.252838	0.321022	0.480908	0.398491	0	0.277458	0.386688	0	0	0
HIST1H1D	0	0	0	0	0	0.436336	0.320406	0.590612	0.462105	0.314951	0.42935	0.439635		NAP1L1	0.606431	0	0	0.45492	0.764709	0.510659	0	0.373906	0.404116	0.372601	0	0.358975
														NBEAL1	-1.46793	-0.282009	-0.399411	-0.568886	-2.01598	-1.66651	0	-0.727557	-0.519952	-0.738954	0	0
														NDUFB1	-0.355511	0	0	0	-0.982189	-0.393074	0	-0.306695	-0.29195	-0.306921	0	0
														NDUFB7	-0.366544	0	0	0	-0.833198	-0.29817	0	-0.279025	-0.373151	-0.28483	0	0
														NEDD8	-0.471915	0	0	-0.296408	-0.727946	-0.357493	0	-0.266062	-0.377908	-0.316318	0	0
														PARP14	0.40614	0	0	0.305019	0	0.34295	0	0.440679	0.321076	0	0.436502	0
														PARP9	0.295163	0.34571	0	0	0	0.461822	0.469011	0	0.405033	0.396892	0.298838	0
														PDE4D	0.476744	0.335935	0	0.315277	0	0.435973	0	0	0.349778	0	0	0.26166
														PFDN5	-0.495172	0	0	-0.311539	-0.811568	-0.55892	0	-0.281675	-0.319169	-0.276674	0	0
														PIAS1	0.525264	0.306702	0	0.306486	0.727222	0.365371	0	0	0.387052	0	0	0
														PIM2	0.698989	0.62411	0.574784	0.469745	0	0.690913	0	0.409428	0	0	0.522032	0
														PLSCR1	0.393063	0	0	0.257283	0	0.324675	0.320681	0.473747	0.33287	0.408663	0.371099	0
														PNPLA2	0.483276	0.266759	0	0.281208	0.612625	0.424387	0	0.263112	0.349916	0	0	0.32581
														POLR2L	-0.504153	0	0	0	-1.21702	-0.488691	0	-0.265603	-0.464124	-0.382456	0	0
														PRKX	0.308076	0.307825	0	0.307498	0.751929	0.41833	0	0	0.32823	0	0	0.324849
														PTPN1	0.317074	0.278736	0	0.273733	0.68539	0.371513	0	0.264704	0	0	0	0
														RAB11B	0.357401	0	0.261244	0	0	0.338414	0	0.256006	0.255919	0.322794	0	0
														RABGAP1L	0.529811	0.295479	0	0.372753	0	0.314476	0	0.300715	0.340589	0	0	0
														RAC2	0.285347	0	0	0.278162	1.23601	0.489829	0.332142	0.349467	0.310154	0.256824	0	0
														RNF149	0.390517	0.398346	0	0.295805	0	0.446717	0	0.31194	0.303651	0	0.323846	0
														RNF19A	0.345199	0.278132	0	0.291146	0	0.417323	0	0	0	0	0.253483	0.304673
														RUNX3	0.345423	0	0	0.369257	2.1223	0.560631	0.261143	0.309833	0.449587	0.278334	0	0.618634
														S100A6	-0.912421	0	0	-0.375221	-0.980365	-0.442608	0	0	-0.296432	-0.288057	0	0
														S100A8	-1.35119	0	0	0	-1.68849	-1.49131	0.469678	-0.922921	-0.859406	0	0	0
														S100A9	-0.994031	0.489435	0	0	-1.47771	-1.19675	0.702194	0	-0.556881	0	0	0.26779
														S1PR4	-0.381116	0	0	-0.317414	-0.57254	-0.282367	0	0	-0.347975	-0.383596	0	0
														SELL	0.348401	0	0	0	0	0.533159	0	0.509383	0.2582	0.585629	0.574779	0
														SERF2	-0.614859	0	0	0	-0.908432	-0.445946	0	-0.299736	-0.37616	-0.321059	0	0
														SF1	0.367896	0.392203	0.348089	0.367838	0.716246	0.424281	0	0	0.303258	0	0	0.340452
														SMAP2	0.787289	0.290035	0	0.398544	0.695121	0.558749	0	0	0	0	0	0.305827
														SP100	0.40635	0.360633	0	0.262945	0	0.503786	0.347095	0.387372	0.391673	0.403485	0.380081	0
														SP110	0.634495	0.413273	0	0.406107	1.1099	0.66193	0.413551	0.632301	0.489936	0.437629	0.374817	0
														SPCS2	-0.341371	0	0	-0.256136	-0.51952	-0.259803	0	-0.348506	-0.292803	0	0	0
														STAT1	0.411222	0	0	0.359482	0	0.503927	0.471015	0.677876	0.402039	0.502688	0.614807	0
														STK17B	0.48092	0	0	0.359491	0.755504	0.498725	0	0.25602	0.33438	0	0.401104	0.338507
														TAP1	0.290815	0	0	0	0.735691	0.400135	0.313535	0.383845	0.276398	0.348205	0	0
														TBC1D10C	-0.289935	-0.334739	-0.48512	0	-0.528422	0	0	0	-0.325433	0	0	-0.332679
														TMA7	-0.757377	0	0	-0.281762	-1.52153	-0.732712	0	-0.411619	-0.533203	-0.571182	0	0
														TMSB10	-0.78703	0	0	-0.362901	-1.16277	-0.519907	0	-0.258375	-0.446367	-0.477426	-0.472163	0
														TMSB4X	-0.722036	0	0	-0.319179	-0.965772	-0.459988	0	-0.408713	-0.420861	-0.358805	0	0
														TNFAIP3	0.411786	0.278482	0	0.293776	1.29696	0.760507	0.283982	0	0.546775	0.308627	0	0.873761
														TRIM22	0.531255	0.459518	0	0.352523	0	0.518633	0.398794	0.277923	0.372444	0	0	0
														TSPO	-0.462902	0	0	-0.312948	-0.70035	-0.405238	0	-0.385829	-0.341402	-0.255229	0	0
														TYROBP	-0.865893	0	0	-0.26572	-1.34252	-0.967786	0	0	-0.270465	-0.400794	0	0
														U2AF2	0.468946	0	0	0.365935	0.801528	0.402926	0.263129	0	0.366341	0.428313	0	0.315667
														UBA52	-0.554544	-0.29169	0	-0.288261	-1.10833	-0.484633	0	-0.25925	-0.376068	-0.319566	0	0
														UCP2	0.252449	0	0.283145	0	0.980894	0.474232	0.354651	0	0.343007	0	0	0
														UQCR11	-0.696117	0	0	-0.338089	-1.29666	-0.669354	0	-0.355825	-0.548296	-0.48997	0	0
														VAMP2	0.486584	0.315613	0.402439	0.336284	0.626458	0.399955	0	0	0.330607	0.493798	0	0.374594
														WAS	0.342695	0	0	0	0	0.353079	0.2771	0	0.268078	0.296468	0.363687	0
														WHAMM	0.624671	0.376404	0	0.343506	0	0.44437	0	0	0.262863	0	0	0.324572
														XAF1	1.17491	0.808081	0	0.847182	1.29941	1.14637	0.923382	1.06161	0.902136	0.803663	0.928894	0.415178
														XIST	0.374167	0.427486	0	0.531559	0	0.342778	0	0.432075	0.629396	0	0.567211	0.558642
														YWHAZ	0.41451	0	0	0.348646	1.18461	0.448279	0.255723	0	0.296321	0.290912	0	0.378299
														ZFP36	0.495554	0	0	0.471616	1.15724	0.621758	0.286964	0.724689	0.587143	0.375178	0	0.645002
														GIMAP7	0	-0.340973	0	0	-0.459218	-0.309922	0	0	-0.522699	-0.287581	0	-0.5197
														HLA-C	0	0.250208	0	0	0.748666	0.330048	0	0.584008	0.250006	0	0.51862	0.321361
														IFITM2	0	0.299306	0.326775	0	0	0	0.285639	0.431062	0	0.301424	0	0.27581
														IGKC	0	0.881782	0.862454	0	0	0.350897	0.633777	0	0.730271	0	0	0.579468
														ISG15	0	0.471413	0	0	0	0.704704	0.802778	1.02042	0.447417	0.54226	1.25534	0
														JUN	0	-0.840552	-0.571469	0	0.823518	0	-0.510023	0	-0.32814	0	0	-0.612974
														PPDPF	0	0.380053	0.46899	0.329966	-0.357178	0	0.258123	0	0.279865	0	0	0.387579
														SLFN12L	0	0.448331	0.387975	0	1.06334	0.555968	0.304142	0	0.421999	0.431524	0	0
														TAGLN2	0	0.277666	0.435251	0.368971	0.662309	0.371734	0	0	0.300864	0.333886	0	0.516709
														CFL1	0	0	0	0.257632	0.546791	0.360094	0.330968	0	0	0.271674	0	0.267458
														ZFP36L2	0	0	0	0	0.726604	0.593041	0	0.409979	0.304322	0.301653	0	0.562753
														OAS2	0	0	0	0	0	0.392626	0.337672	0.374949	0.274052	0.465727	0.497587	0

## Sheet: S7_GrpClstMarker_Mono
Table S7. Group level cluster markers in monocytes. This table describes the fold changes (p.adj<0.05) computed by comparing cells in each subset to all other subsets within monocytes. A total of 6539 cluster markers were identified using the thresholds as defined in methods. For ease of visualization of the table as a pdf, we present only genes with |avg log fc|>0.5. The interested reader can di…
gene	p_val	avg_logFC	p_val_adj	Subset
RNASE2	0	1.29256	0	CM1
CLU	0	1.28776	0	CM1
IFI27	0	1.19262	0	CM1
S100A8	0	1.1183	0	CM1
S100A12	0	1.0971	0	CM1
SELL	0	1.07879	0	CM1
RETN	0	1.06489	0	CM1
PLBD1	0	0.943846	0	CM1
IFI6	0	0.920811	0	CM1
S100A9	0	0.877645	0	CM1
PLAC8	0	0.863738	0	CM1
HP	0	0.844231	0	CM1
MX1	0	0.799254	0	CM1
CYP1B1	0	0.763522	0	CM1
VCAN	0	0.735995	0	CM1
SERPINB1	0	0.699909	0	CM1
PIM1	0	0.686157	0	CM1
DYSF	0	0.675855	0	CM1
OAS2	0	0.651102	0	CM1
HMGB2	0	0.644607	0	CM1
F5	0	0.626933	0	CM1
OAS3	0	0.605572	0	CM1
RPL36	0	-0.619836	0	CM1
RPL13A	0	-0.623835	0	CM1
RPL12	0	-0.626852	0	CM1
CD74	0	-0.636554	0	CM1
RPL32	0	-0.640836	0	CM1
HLA-DRB5	0	-0.643167	0	CM1
RPL13	0	-0.675519	0	CM1
RPS10	0	-0.680751	0	CM1
RPS15A	0	-0.687699	0	CM1
RPS2	0	-0.709877	0	CM1
RPS17	0	-0.713095	0	CM1
RPL23A	0	-0.71963	0	CM1
HLA-DQA1	0	-0.723953	0	CM1
RPS19	0	-0.748019	0	CM1
RPS3A	0	-0.754091	0	CM1
RPL21	0	-0.771407	0	CM1
LGALS2	0	-0.772653	0	CM1
EEF1A1	0	-0.776654	0	CM1
RPL17	0	-0.80032	0	CM1
RPL26	0	-0.815827	0	CM1
HLA-DQB1	0	-0.81835	0	CM1
LST1	0	-0.837966	0	CM1
HLA-DRB1	0	-0.860576	0	CM1
RPL41	0	-0.860857	0	CM1
RPL18A	0	-0.867188	0	CM1
FTH1	0	-0.909077	0	CM1
HLA-DRA	0	-0.972861	0	CM1
RPS27	0	-1.01716	0	CM1
RPL10	0	-1.09785	0	CM1
FCGR3A	0	-1.11395	0	CM1
HLA-DPA1	0	-1.13208	0	CM1
HLA-DPB1	0	-1.14731	0	CM1
RPL36A	0	-1.29273	0	CM1
HLA-DPB1	0	0.962899	0	CM2
HLA-DRA	0	0.909512	0	CM2
HLA-DPA1	0	0.865952	0	CM2
HLA-DRB5	0	0.836083	0	CM2
HLA-DRB1	0	0.829871	0	CM2
HLA-DQA1	0	0.818314	0	CM2
HLA-DQB1	0	0.742319	0	CM2
HLA-DMB	0	0.705707	0	CM2
HLA-DMA	0	0.694382	0	CM2
CD74	0	0.692322	0	CM2
LGALS2	0	0.676894	0	CM2
ACSL1	0	-0.606536	0	CM2
ALOX5AP	0	-0.610571	0	CM2
AQP9	0	-0.621077	0	CM2
IRS2	0	-0.633218	0	CM2
BCL2A1	0	-0.64307	0	CM2
DYSF	0	-0.674644	0	CM2
S100A9	0	-0.744143	0	CM2
CYP1B1	0	-0.744649	0	CM2
IFITM2	0	-0.751817	0	CM2
C5AR1	0	-0.771116	0	CM2
PLBD1	0	-0.771926	0	CM2
SLC2A3	0	-0.799477	0	CM2
IFITM3	0	-0.816112	0	CM2
NAMPT	0	-0.83373	0	CM2
G0S2	0	-0.929164	0	CM2
SELL	0	-0.98503	0	CM2
S100A8	0	-1.0556	0	CM2
IFI6	0	-1.09533	0	CM2
CLU	0	-1.31963	0	CM2
PIM1	9.74009e-300	-0.716811	1.36975e-295	CM2
RNASE2	1.66004e-283	-0.791589	2.33452e-279	CM2
PLAUR	2.61751e-270	-0.680062	3.68101e-266	CM2
S100A12	1.24622e-241	-0.855022	1.75255e-237	CM2
RGCC	2.63648e-234	-0.983672	3.70768e-230	CM2
MX1	4.35774e-231	-0.673886	6.12829e-227	CM2
SOCS3	1.42904e-219	-0.612638	2.00966e-215	CM2
IFI44L	7.44038e-218	-0.673098	1.04634e-213	CM2
IGKC	8.30432e-148	-1.1051	1.16784e-143	CM2
HBB	8.06453e-141	-0.862642	1.13411e-136	CM2
ISG15	5.11778e-95	-0.601435	7.19713e-91	CM2
HBA2	1.48384e-75	-0.642169	2.08673e-71	CM2
IGKC	0	2.51471	0	CM3
IGHM	0	1.88491	0	CM3
HBA2	0	1.08852	0	CM3
HBA1	0	0.972614	0	CM3
HBB	0	0.666414	0	CM3
CORO1A	0	-0.609869	0	CM3
TYMP	0	-0.610572	0	CM3
C4orf48	0	-0.612787	0	CM3
CRIP1	0	-0.615463	0	CM3
RPS15A	0	-0.617486	0	CM3
RPS7	0	-0.619024	0	CM3
TMA7	0	-0.621934	0	CM3
FGL2	0	-0.622805	0	CM3
CST3	0	-0.624942	0	CM3
RPL39	0	-0.650787	0	CM3
UQCR11	0	-0.653469	0	CM3
RPLP1	0	-0.657116	0	CM3
FTH1	0	-0.659721	0	CM3
RPL26	0	-0.672503	0	CM3
RPS14	0	-0.672889	0	CM3
RPL12	0	-0.677618	0	CM3
FTL	0	-0.685864	0	CM3
RPS25	0	-0.687108	0	CM3
RPS3A	0	-0.706228	0	CM3
HLA-DRB5	0	-0.736853	0	CM3
S100A6	0	-0.744898	0	CM3
LGALS2	0	-0.749612	0	CM3
CYBA	0	-0.752761	0	CM3
AIF1	0	-0.757534	0	CM3
EEF1A1	0	-0.758112	0	CM3
RPL17	0	-0.770325	0	CM3
CFD	0	-0.771548	0	CM3
NCF1	0	-0.774904	0	CM3
RPS15	0	-0.800436	0	CM3
H3F3A	0	-0.818658	0	CM3
RPS27	0	-0.819642	0	CM3
TMSB10	0	-0.825789	0	CM3
RPS10	0	-0.918917	0	CM3
LST1	0	-0.933299	0	CM3
RPL10	0	-1.00227	0	CM3
RPL18A	0	-1.06114	0	CM3
RPL41	0	-1.22362	0	CM3
RPL36A	0	-1.38049	0	CM3
CCL5	2.57489e-299	0.854718	3.62107e-295	CM3
GNLY	2.1938e-232	0.967273	3.08514e-228	CM3
CXCR4	1.39268e-113	0.963715	1.95853e-109	CM3
RBM47	6.39504e-75	0.640809	8.99335e-71	CM3
MED13L	2.00609e-45	0.696946	2.82117e-41	CM3
RAPGEF1	8.72686e-30	0.641609	1.22726e-25	CM3
ARHGAP26	2.0067e-25	0.843066	2.82202e-21	CM3
CDC42SE2	2.92341e-23	0.65936	4.1112e-19	CM3
DPYD	3.2502e-20	0.766421	4.57075e-16	CM3
PIK3R5	3.81054e-11	0.700547	5.35877e-07	CM3
FOXP1	3.39261e-09	0.823255	4.77102e-05	CM3
SIK3	8.09504e-09	0.852527	0.000113841	CM3
G0S2	0	1.1376	0	CM4
IL1B	0	1.07331	0	CM4
CXCL2	0	0.806333	0	CM4
RGCC	0	0.783617	0	CM4
MAFB	0	0.761705	0	CM4
CCL3	0	0.753758	0	CM4
IER3	0	0.727811	0	CM4
THBD	0	0.724002	0	CM4
SGK1	0	0.702105	0	CM4
EREG	0	0.687631	0	CM4
NFKBIA	0	0.679211	0	CM4
PPIF	0	0.676572	0	CM4
PHLDA1	0	0.650316	0	CM4
HBEGF	0	0.610833	0	CM4
FCGR3A	0	-1.2416	0	CM4
RPS17	1.14052e-208	-0.693771	1.60391e-204	CM4
RPL36A	6.33199e-181	-0.982	8.90468e-177	CM4
IGKC	1.66693e-20	-0.725475	2.34421e-16	CM4
JUN	0	0.757049	0	CM5
FOS	0	0.630479	0	CM5
IER2	0	0.622511	0	CM5
MX1	0	-0.630506	0	CM5
IFITM2	0	-0.707079	0	CM5
MAP3K8	0	-0.717168	0	CM5
IFI44L	0	-0.728122	0	CM5
MT2A	0	-0.732012	0	CM5
RNASE2	0	-0.764486	0	CM5
LY6E	0	-0.789675	0	CM5
PLAC8	0	-0.80924	0	CM5
ISG15	0	-0.838335	0	CM5
APOBEC3A	0	-0.858227	0	CM5
CLU	0	-0.963286	0	CM5
IFI6	0	-1.33523	0	CM5
IFITM3	0	-1.34048	0	CM5
FCGR3A	7.80964e-294	-1.1161	1.09827e-289	CM5
IGKC	1.85618e-280	-0.735281	2.61034e-276	CM5
RGCC	5.65161e-233	-0.901209	7.94786e-229	CM5
HBB	1.08424e-205	1.02874	1.52477e-201	CM5
RPS17	1.92855e-173	-0.610942	2.71212e-169	CM5
RPL36A	0	2.07162	0	CM6
NBEAL1	0	2.02694	0	CM6
RPL17	0	1.76342	0	CM6
RPS27	0	1.61282	0	CM6
RPS17	0	1.53512	0	CM6
RPL41	0	1.38562	0	CM6
C1orf56	0	1.37709	0	CM6
CRIP1	0	1.35409	0	CM6
RPL18A	0	1.35012	0	CM6
GABARAP	0	1.33508	0	CM6
RPL36	0	1.32051	0	CM6
RPL35	0	1.30952	0	CM6
RPL21	0	1.3082	0	CM6
RPS15A	0	1.28871	0	CM6
RPL10	0	1.26925	0	CM6
RPS10	0	1.26242	0	CM6
RPL13A	0	1.25764	0	CM6
UQCR11	0	1.24143	0	CM6
RPS15	0	1.24053	0	CM6
RPLP2	0	1.23415	0	CM6
RPL32	0	1.21157	0	CM6
RPL12	0	1.18957	0	CM6
POLR2L	0	1.17572	0	CM6
LGALS2	0	1.17198	0	CM6
RPLP1	0	1.16667	0	CM6
RPL26	0	1.12359	0	CM6
TMA7	0	1.11641	0	CM6
NDUFB1	0	1.10301	0	CM6
TMSB10	0	1.08364	0	CM6
RPL39	0	1.08357	0	CM6
RPL13	0	1.07901	0	CM6
C4orf48	0	1.07703	0	CM6
RPS14	0	1.06139	0	CM6
RPS18	0	1.06011	0	CM6
RPS25	0	1.05343	0	CM6
RPS28	0	1.05147	0	CM6
RPL23A	0	1.03739	0	CM6
RPL27A	0	0.982461	0	CM6
RPS19	0	0.976355	0	CM6
EEF1D	0	0.971286	0	CM6
TMSB4X	0	0.957879	0	CM6
RPS12	0	0.957207	0	CM6
RPL34	0	0.95661	0	CM6
RPS2	0	0.954932	0	CM6
RPL7	0	0.941439	0	CM6
RPS3A	0	0.933472	0	CM6
LAMTOR4	0	0.922327	0	CM6
RPL38	0	0.915318	0	CM6
RPL35A	0	0.909837	0	CM6
PFDN5	0	0.867663	0	CM6
RPL3	0	0.866224	0	CM6
SERF2	0	0.865846	0	CM6
UBA52	0	0.855219	0	CM6
RPS9	0	0.842113	0	CM6
RPL11	0	0.821114	0	CM6
RPL28	0	0.818558	0	CM6
RPS21	0	0.81847	0	CM6
LST1	0	0.807942	0	CM6
RPL37A	0	0.801276	0	CM6
TYROBP	0	0.788685	0	CM6
RPL15	0	0.779628	0	CM6
RPL27	0	0.759711	0	CM6
RPS29	0	0.755269	0	CM6
LGALS1	0	0.753105	0	CM6
COX7C	0	0.751741	0	CM6
COMMD6	0	0.751664	0	CM6
RPS27A	0	0.746632	0	CM6
RPS4X	0	0.74593	0	CM6
RPS3	0	0.740955	0	CM6
COX6B1	0	0.73961	0	CM6
RPL22	0	0.73713	0	CM6
FAU	0	0.730574	0	CM6
RPS6	0	0.730322	0	CM6
RPS26	0	0.727516	0	CM6
CYBA	0	0.723607	0	CM6
RPS8	0	0.70851	0	CM6
RPS23	0	0.699721	0	CM6
RPL31	0	0.69833	0	CM6
TOMM7	0	0.693513	0	CM6
RPL29	0	0.688747	0	CM6
COX4I1	0	0.687757	0	CM6
RPL8	0	0.686941	0	CM6
RPL19	0	0.68681	0	CM6
RPS5	0	0.684581	0	CM6
RPL10A	0	0.656317	0	CM6
RPL14	0	0.65147	0	CM6
RPS16	0	0.638463	0	CM6
RPS7	0	0.621682	0	CM6
FTL	0	0.603912	0	CM6
CD52	0	0.603552	0	CM6
CNN2	0	-0.600034	0	CM6
ARHGAP26	0	-0.600792	0	CM6
FKBP5	0	-0.600829	0	CM6
ZYX	0	-0.60106	0	CM6
BCLAF1	0	-0.601692	0	CM6
DOCK2	0	-0.603279	0	CM6
OS9	0	-0.604298	0	CM6
ENO1	0	-0.60591	0	CM6
CSRNP1	0	-0.607343	0	CM6
MACF1	0	-0.607708	0	CM6
UTRN	0	-0.607882	0	CM6
MXD1	0	-0.608387	0	CM6
PLXDC2	0	-0.60921	0	CM6
UBE2R2	0	-0.613003	0	CM6
CXCL16	0	-0.615387	0	CM6
PLSCR1	0	-0.617633	0	CM6
SYK	0	-0.618092	0	CM6
NFIL3	0	-0.618323	0	CM6
HLA-DPA1	0	-0.621073	0	CM6
FAM129A	0	-0.622012	0	CM6
YPEL5	0	-0.622957	0	CM6
MIDN	0	-0.626537	0	CM6
THEMIS2	0	-0.627169	0	CM6
PTP4A2	0	-0.628498	0	CM6
ADD1	0	-0.629388	0	CM6
CD53	0	-0.629632	0	CM6
LGALS3	0	-0.629744	0	CM6
IFI44	0	-0.63181	0	CM6
MT-CO1	0	-0.63364	0	CM6
SMAP2	0	-0.634161	0	CM6
SAMSN1	0	-0.635294	0	CM6
CKAP4	0	-0.636857	0	CM6
NLRP3	0	-0.637886	0	CM6
DYSF	0	-0.638421	0	CM6
TPP1	0	-0.638898	0	CM6
PFKFB3	0	-0.639053	0	CM6
CD163	0	-0.639309	0	CM6
MYD88	0	-0.64316	0	CM6
HLA-B	0	-0.644111	0	CM6
SLA	0	-0.644814	0	CM6
CTSS	0	-0.645177	0	CM6
NR4A2	0	-0.646103	0	CM6
CAPZB	0	-0.646368	0	CM6
HCLS1	0	-0.646647	0	CM6
GBP2	0	-0.654102	0	CM6
DIAPH1	0	-0.656528	0	CM6
TSC22D3	0	-0.657567	0	CM6
PKM	0	-0.658899	0	CM6
ZFP36L1	0	-0.659903	0	CM6
MARCKS	0	-0.661874	0	CM6
BTG2	0	-0.662102	0	CM6
CPVL	0	-0.663711	0	CM6
RHOB	0	-0.664097	0	CM6
OAS2	0	-0.664127	0	CM6
HNRNPA2B1	0	-0.664395	0	CM6
FPR1	0	-0.665905	0	CM6
EGR1	0	-0.668183	0	CM6
CD55	0	-0.670275	0	CM6
SERPINB1	0	-0.671841	0	CM6
ACSL1	0	-0.673733	0	CM6
IRF1	0	-0.675913	0	CM6
RBM39	0	-0.67784	0	CM6
IFITM2	0	-0.678363	0	CM6
TUBA1A	0	-0.680351	0	CM6
PARP14	0	-0.681058	0	CM6
NCF2	0	-0.681914	0	CM6
LDHA	0	-0.681956	0	CM6
ACTG1	0	-0.687988	0	CM6
CCDC88A	0	-0.691047	0	CM6
RGS2	0	-0.695871	0	CM6
IQGAP1	0	-0.6965	0	CM6
MBD2	0	-0.700112	0	CM6
GNAI2	0	-0.700506	0	CM6
CAP1	0	-0.700695	0	CM6
RASGEF1B	0	-0.702193	0	CM6
IRF2BP2	0	-0.703563	0	CM6
GBP1	0	-0.703813	0	CM6
CD63	0	-0.704867	0	CM6
SGK1	0	-0.706415	0	CM6
OTUD1	0	-0.706572	0	CM6
HNRNPU	0	-0.710188	0	CM6
IRS2	0	-0.716044	0	CM6
HSPA5	0	-0.718209	0	CM6
APLP2	0	-0.721184	0	CM6
CDKN1A	0	-0.727832	0	CM6
MT-CO2	0	-0.728457	0	CM6
EPSTI1	0	-0.734056	0	CM6
CCNL1	0	-0.741881	0	CM6
CD300E	0	-0.745797	0	CM6
ACTR3	0	-0.745904	0	CM6
SAMHD1	0	-0.748357	0	CM6
ANXA2	0	-0.748743	0	CM6
MT-ND4L	0	-0.750767	0	CM6
AKAP13	0	-0.751204	0	CM6
TPM4	0	-0.751291	0	CM6
LILRB2	0	-0.752086	0	CM6
HLA-E	0	-0.754946	0	CM6
VCAN	0	-0.76081	0	CM6
MT-CO3	0	-0.762197	0	CM6
OAS3	0	-0.763683	0	CM6
MX2	0	-0.76889	0	CM6
YWHAB	0	-0.768952	0	CM6
HSP90AA1	0	-0.769157	0	CM6
GNB1	0	-0.770193	0	CM6
PLAC8	0	-0.772524	0	CM6
SRGN	0	-0.773151	0	CM6
ANXA5	0	-0.773219	0	CM6
RNF213	0	-0.77574	0	CM6
MYH9	0	-0.776344	0	CM6
SP110	0	-0.77954	0	CM6
HBEGF	0	-0.78	0	CM6
MSN	0	-0.781955	0	CM6
STK17B	0	-0.787199	0	CM6
RAC2	0	-0.787687	0	CM6
ARF1	0	-0.789085	0	CM6
TLN1	0	-0.796578	0	CM6
TPM3	0	-0.798607	0	CM6
MTRNR2L12	0	-0.804329	0	CM6
ITGB2	0	-0.806767	0	CM6
GRB2	0	-0.811588	0	CM6
UBC	0	-0.81533	0	CM6
GNAS	0	-0.835592	0	CM6
ATP2B1	0	-0.853076	0	CM6
PTPRC	0	-0.86066	0	CM6
HLA-A	0	-0.871632	0	CM6
NFKBIZ	0	-0.872062	0	CM6
MYADM	0	-0.872865	0	CM6
BCL2A1	0	-0.879053	0	CM6
KLF2	0	-0.881754	0	CM6
MT-ND3	0	-0.883066	0	CM6
TRIB1	0	-0.887633	0	CM6
CCR1	0	-0.891807	0	CM6
SLC2A3	0	-0.907918	0	CM6
VIM	0	-0.910074	0	CM6
ID2	0	-0.913536	0	CM6
PSAP	0	-0.917746	0	CM6
JUNB	0	-0.918432	0	CM6
SOCS3	0	-0.918601	0	CM6
TNFAIP3	0	-0.928415	0	CM6
PLBD1	0	-0.936567	0	CM6
MCL1	0	-0.938014	0	CM6
LYN	0	-0.946823	0	CM6
PIM1	0	-0.950704	0	CM6
MT-ND4	0	-0.955532	0	CM6
RNASE2	0	-0.956633	0	CM6
IFI44L	0	-0.961679	0	CM6
G0S2	0	-0.971445	0	CM6
CD83	0	-0.972129	0	CM6
MX1	0	-0.982151	0	CM6
AHNAK	0	-0.9842	0	CM6
MAP3K8	0	-0.988247	0	CM6
IFITM3	0	-0.988853	0	CM6
XAF1	0	-1.00002	0	CM6
DUSP1	0	-1.0021	0	CM6
CTSB	0	-1.01242	0	CM6
ANXA1	0	-1.06018	0	CM6
PLAUR	0	-1.06421	0	CM6
FOS	0	-1.07213	0	CM6
CALM1	0	-1.07537	0	CM6
JUND	0	-1.09412	0	CM6
SELL	0	-1.11459	0	CM6
FCGR3A	0	-1.11659	0	CM6
APOBEC3A	0	-1.12589	0	CM6
DUSP6	0	-1.13105	0	CM6
PPP1R15A	0	-1.14333	0	CM6
MT-ND1	0	-1.16917	0	CM6
LCP1	0	-1.17241	0	CM6
MT-ATP6	0	-1.17444	0	CM6
MT-CYB	0	-1.18278	0	CM6
MT-ND2	0	-1.19693	0	CM6
KLF4	0	-1.19873	0	CM6
MT-ND5	0	-1.20258	0	CM6
HBA1	0	-1.21582	0	CM6
KLF6	0	-1.21932	0	CM6
PLEK	0	-1.23905	0	CM6
IFI6	0	-1.24563	0	CM6
IL1B	0	-1.24924	0	CM6
MAFB	0	-1.29081	0	CM6
MT-ATP8	0	-1.30641	0	CM6
HBA2	0	-1.31588	0	CM6
NFKBIA	0	-1.31647	0	CM6
ZFP36	0	-1.38643	0	CM6
CLU	0	-1.40905	0	CM6
NAMPT	0	-1.4184	0	CM6
RGCC	0	-1.42086	0	CM6
C5AR1	0	-1.42211	0	CM6
JUN	0	-1.56487	0	CM6
FOSB	0	-1.60097	0	CM6
HBB	0	-1.64369	0	CM6
PET100	2.61536e-241	1.00269	3.67798e-237	CM6
GPX4	1.75737e-222	0.713201	2.4714e-218	CM6
OST4	1.93739e-186	0.603305	2.72455e-182	CM6
ARL6IP4	1.07887e-185	0.829714	1.51722e-181	CM6
COX5B	8.32975e-182	0.636294	1.17141e-177	CM6
STXBP2	4.57285e-159	0.637508	6.4308e-155	CM6
IGKC	1.12002e-140	-0.695169	1.57508e-136	CM6
NDUFA11	9.0627e-134	0.836078	1.27449e-129	CM6
NDUFA13	7.40564e-111	0.836276	1.04145e-106	CM6
NDUFA3	4.13888e-100	0.83562	5.82051e-96	CM6
UQCRQ	2.5767e-80	0.70184	3.62361e-76	CM6
NDUFB7	2.95233e-36	0.706029	4.15186e-32	CM6
C9orf16	6.74257e-35	0.747547	9.48208e-31	CM6
NUP214	1.26138e-21	0.641793	1.77387e-17	CM6
IFI30	1.10275e-16	0.631995	1.55079e-12	CM6
HNRNPH1	6.49269e-11	0.716683	9.13067e-07	CM6
CKLF	1.70878e-06	0.612031	0.0240306	CM6
C19orf53	3.50862e-06	0.627338	0.0493418	CM6
EIF2AK2	0	-0.615108	0	CM6
CCL2	0	2.11676	0	CM7
RGCC	0	1.94591	0	CM7
ZFP36L1	0	1.26	0	CM7
UCP2	0	1.18177	0	CM7
IFI6	0	1.15828	0	CM7
APOBEC3A	0	1.13875	0	CM7
CALM1	0	1.06379	0	CM7
ZFP36	0	1.03905	0	CM7
EMP1	0	1.03854	0	CM7
MT-ND2	0	1.01803	0	CM7
IRF2BP2	0	1.00843	0	CM7
CD83	0	1.00662	0	CM7
C5AR1	0	0.972496	0	CM7
PLEK	0	0.964824	0	CM7
TPP1	0	0.930018	0	CM7
PLAUR	0	0.926216	0	CM7
IFITM1	0	0.919992	0	CM7
HBA1	0	0.911525	0	CM7
SELL	0	0.882628	0	CM7
PSAP	0	0.877383	0	CM7
PHLDA1	0	0.865054	0	CM7
ARF6	0	0.854209	0	CM7
CLEC7A	0	0.852135	0	CM7
DUSP6	0	0.835101	0	CM7
MYADM	0	0.831041	0	CM7
IFITM3	0	0.821577	0	CM7
YWHAZ	0	0.812536	0	CM7
FCER1G	0	0.803553	0	CM7
SPI1	0	0.762106	0	CM7
RAC2	0	0.753556	0	CM7
IFI44L	0	0.74031	0	CM7
HLA-C	0	0.73903	0	CM7
MT-ND1	0	0.729997	0	CM7
MT-ATP8	0	0.683971	0	CM7
CD63	0	0.664917	0	CM7
MT-CYB	0	0.640142	0	CM7
CD74	0	0.634948	0	CM7
RPL31	0	0.633866	0	CM7
IFITM2	0	0.621833	0	CM7
CTSD	0	-0.613565	0	CM7
UBL5	0	-0.616794	0	CM7
RPL35A	0	-0.6176	0	CM7
NDUFB7	0	-0.618028	0	CM7
RPL36AL	0	-0.623639	0	CM7
NUP214	0	-0.633143	0	CM7
PET100	0	-0.63428	0	CM7
GPX4	0	-0.639451	0	CM7
NDUFA13	0	-0.642443	0	CM7
RPS24	0	-0.645244	0	CM7
TMBIM4	0	-0.645858	0	CM7
LGALS1	0	-0.648661	0	CM7
UQCRB	0	-0.648708	0	CM7
MINOS1	0	-0.652042	0	CM7
RPL14	0	-0.652078	0	CM7
BLVRB	0	-0.658048	0	CM7
RPL32	0	-0.664544	0	CM7
NDUFA11	0	-0.664683	0	CM7
PNRC1	0	-0.667532	0	CM7
RPL6	0	-0.670295	0	CM7
SCAND1	0	-0.677893	0	CM7
COX7C	0	-0.684898	0	CM7
RPL13A	0	-0.692026	0	CM7
CSTA	0	-0.694074	0	CM7
RPS14	0	-0.694802	0	CM7
BLOC1S1	0	-0.718178	0	CM7
EEF2	0	-0.718363	0	CM7
ARPC3	0	-0.723186	0	CM7
COX7B	0	-0.735844	0	CM7
RPL8	0	-0.737211	0	CM7
RPS19	0	-0.741727	0	CM7
RPL10A	0	-0.746668	0	CM7
RPLP2	0	-0.748917	0	CM7
RPL19	0	-0.757263	0	CM7
PYCARD	0	-0.764658	0	CM7
RPS26	0	-0.771248	0	CM7
TSPO	0	-0.78083	0	CM7
RPS21	0	-0.782019	0	CM7
CORO1A	0	-0.784345	0	CM7
RPS12	0	-0.795838	0	CM7
UBC	0	-0.801099	0	CM7
HMGB1	0	-0.81957	0	CM7
PGAM1	0	-0.828707	0	CM7
S100A9	0	-0.83439	0	CM7
RPS9	0	-0.84021	0	CM7
RPS3	0	-0.842437	0	CM7
S100A6	0	-0.846168	0	CM7
C4orf48	0	-0.848597	0	CM7
TYMP	0	-0.85734	0	CM7
CRIP1	0	-0.867735	0	CM7
COX5B	0	-0.87046	0	CM7
POLR2L	0	-0.880208	0	CM7
EIF3L	0	-0.887151	0	CM7
RPL15	0	-0.90045	0	CM7
COX4I1	0	-0.900695	0	CM7
RPL36	0	-0.912449	0	CM7
RPL5	0	-0.91245	0	CM7
CFD	0	-0.915631	0	CM7
ARL6IP4	0	-0.920155	0	CM7
RPL12	0	-0.92337	0	CM7
RPL17	0	-0.939571	0	CM7
RPS25	0	-0.942818	0	CM7
RPS15A	0	-0.944642	0	CM7
ARPC1B	0	-0.944909	0	CM7
FAU	0	-0.955865	0	CM7
RPL28	0	-0.966684	0	CM7
NACA	0	-0.973307	0	CM7
RPL39	0	-0.984819	0	CM7
RPL24	0	-0.987198	0	CM7
RPL23A	0	-0.987405	0	CM7
UBA52	0	-0.990178	0	CM7
MTRNR2L12	0	-1.01404	0	CM7
RPSA	0	-1.01888	0	CM7
RPL3	0	-1.02547	0	CM7
RPL26	0	-1.04417	0	CM7
RPS7	0	-1.08004	0	CM7
TMA7	0	-1.09069	0	CM7
RPL7	0	-1.09678	0	CM7
RPL18	0	-1.11414	0	CM7
RPL35	0	-1.1205	0	CM7
MTRNR2L8	0	-1.13384	0	CM7
RPL22	0	-1.13526	0	CM7
RPLP0	0	-1.14084	0	CM7
UQCR11	0	-1.14801	0	CM7
TMSB10	0	-1.14952	0	CM7
RPL7A	0	-1.1719	0	CM7
LST1	0	-1.1819	0	CM7
NCF1	0	-1.19477	0	CM7
RPS15	0	-1.20321	0	CM7
CYBA	0	-1.29808	0	CM7
RPS27	0	-1.38969	0	CM7
RPS2	0	-1.44977	0	CM7
RPS10	0	-1.50096	0	CM7
NEAT1	0	-1.51988	0	CM7
S100A12	0	-1.60941	0	CM7
RPL36A	0	-1.64619	0	CM7
RPL13	0	-1.70361	0	CM7
RPLP1	0	-1.70516	0	CM7
EEF1A1	0	-1.74802	0	CM7
RPL10	0	-1.89281	0	CM7
RPS3A	0	-1.90281	0	CM7
RPL18A	0	-1.90649	0	CM7
H3F3A	0	-2.08268	0	CM7
RPL41	0	-2.33527	0	CM7
SIGLEC1	3.71274e-305	0.769282	5.22123e-301	CM7
KLF4	4.01672e-302	0.732722	5.64871e-298	CM7
LGALS2	7.42354e-299	-0.836876	1.04397e-294	CM7
CCR1	2.1734e-290	0.813584	3.05645e-286	CM7
IFI30	5.19058e-290	-0.652357	7.29951e-286	CM7
MAP3K8	3.40808e-276	0.906509	4.79279e-272	CM7
RPS4Y1	7.287e-276	-0.646384	1.02477e-271	CM7
HCLS1	5.12953e-270	0.667523	7.21366e-266	CM7
RGS2	7.03307e-263	0.681703	9.8906e-259	CM7
THEMIS2	1.30861e-253	0.796831	1.8403e-249	CM7
SF1	4.92631e-228	0.828624	6.92787e-224	CM7
DUSP2	9.28433e-224	0.960936	1.30566e-219	CM7
PIM1	3.97162e-223	0.859229	5.58529e-219	CM7
S100A8	9.79394e-219	-0.769592	1.37732e-214	CM7
ATP2B1	2.18372e-216	0.74549	3.07096e-212	CM7
TAGLN2	1.85639e-206	0.615753	2.61064e-202	CM7
HBEGF	2.48397e-199	0.864927	3.4932e-195	CM7
PLP2	2.64852e-189	0.621491	3.72461e-185	CM7
RASGEF1B	3.70382e-189	0.812191	5.20868e-185	CM7
GPR183	3.06237e-179	0.780623	4.30661e-175	CM7
TEX14	1.02635e-163	0.611184	1.44336e-159	CM7
XAF1	2.38225e-163	0.612919	3.35016e-159	CM7
ANP32B	7.19239e-154	0.651976	1.01147e-149	CM7
ID2	6.16576e-150	0.613141	8.67091e-146	CM7
RAP2B	1.28871e-133	0.744804	1.81231e-129	CM7
MX2	4.94517e-126	0.694232	6.95439e-122	CM7
CXCL16	1.76099e-123	0.764116	2.47648e-119	CM7
RUNX3	2.13599e-117	0.775425	3.00385e-113	CM7
UBE2R2	1.39588e-109	0.653174	1.96303e-105	CM7
CNN2	4.23827e-106	0.646074	5.96028e-102	CM7
IL2RG	3.79372e-105	0.787234	5.3351e-101	CM7
NCSTN	7.12489e-93	0.73359	1.00197e-88	CM7
ARL4C	1.86168e-89	0.684126	2.61808e-85	CM7
C19orf66	1.61206e-86	0.709282	2.26703e-82	CM7
LITAF	3.39522e-82	0.604003	4.77469e-78	CM7
ADD1	4.00715e-82	0.693577	5.63525e-78	CM7
EWSR1	4.90639e-81	0.661851	6.89986e-77	CM7
MLF2	1.00919e-72	0.73376	1.41923e-68	CM7
HDGF	1.03416e-71	0.671524	1.45434e-67	CM7
H1F0	1.00126e-63	0.635579	1.40806e-59	CM7
SOCS3	1.01366e-63	0.606325	1.42551e-59	CM7
RELA	2.06881e-61	0.721788	2.90937e-57	CM7
C9orf72	3.89773e-60	0.723654	5.48138e-56	CM7
DEDD2	5.64318e-58	0.764439	7.936e-54	CM7
PNPLA2	2.6545e-55	0.604073	3.73302e-51	CM7
SUMO3	3.30156e-54	0.634812	4.64299e-50	CM7
PEA15	3.81681e-48	0.657604	5.36758e-44	CM7
PNP	9.48169e-46	0.652846	1.33341e-41	CM7
TAP1	1.24448e-45	0.603437	1.75012e-41	CM7
CD58	4.12949e-33	0.614067	5.80731e-29	CM7
MTRNR2L12	0	1.96867	0	CM8
NEAT1	0	1.60421	0	CM8
CCNL1	0	1.25922	0	CM8
ZEB2	0	1.24095	0	CM8
PARP14	0	1.19819	0	CM8
NAMPT	0	1.13689	0	CM8
MT-ND3	0	0.731482	0	CM8
HLA-B	0	-0.735527	0	CM8
TPT1	0	-0.750171	0	CM8
TMSB4X	0	-0.825517	0	CM8
OAZ1	0	-0.870068	0	CM8
RPL34	0	-0.961861	0	CM8
RPS29	0	-0.962674	0	CM8
RPS8	0	-0.970574	0	CM8
RPL9	0	-0.973974	0	CM8
RPL35A	0	-0.980102	0	CM8
FCER1G	0	-0.98969	0	CM8
S100A4	0	-0.998698	0	CM8
ACTG1	0	-1.00058	0	CM8
RPL27	0	-1.00867	0	CM8
RPL31	0	-1.07336	0	CM8
RPS6	0	-1.08199	0	CM8
RPL30	0	-1.10026	0	CM8
FTL	0	-1.11161	0	CM8
RPS4X	0	-1.14177	0	CM8
RPS14	0	-1.15487	0	CM8
RPS5	0	-1.15809	0	CM8
RPS12	0	-1.16725	0	CM8
RPL10A	0	-1.16861	0	CM8
RPS27A	0	-1.21005	0	CM8
RPS13	0	-1.26022	0	CM8
RPL21	0	-1.26994	0	CM8
RPL19	6.81906e-299	-0.943765	9.58965e-295	CM8
JMJD1C	9.70529e-299	1.03424	1.36485e-294	CM8
FOSB	1.45269e-297	1.10167	2.04292e-293	CM8
MT-ATP6	2.23017e-291	0.720494	3.13629e-287	CM8
RPS16	3.88453e-291	-0.804952	5.46282e-287	CM8
SH3BGRL3	1.50879e-288	-0.793525	2.12181e-284	CM8
RPL15	4.79175e-288	-1.04949	6.73864e-284	CM8
LGALS1	1.47332e-284	-1.11003	2.07192e-280	CM8
IFI44L	8.48229e-280	1.07402	1.19286e-275	CM8
RPL11	2.48661e-279	-0.853977	3.49691e-275	CM8
PFN1	1.29781e-277	-0.775695	1.82511e-273	CM8
RPS3	1.72091e-276	-0.993208	2.42012e-272	CM8
USP15	3.31843e-273	0.90043	4.66671e-269	CM8
DDX5	6.43467e-270	0.96029	9.04908e-266	CM8
TYROBP	2.5306e-269	-0.68787	3.55879e-265	CM8
RPS28	3.90946e-266	-0.948917	5.49788e-262	CM8
RPS15A	1.03067e-263	-1.18965	1.44943e-259	CM8
S100A9	5.6213e-263	-1.16328	7.90524e-259	CM8
RPL8	8.84638e-262	-0.928382	1.24407e-257	CM8
MYL6	2.71387e-260	-0.773997	3.81652e-256	CM8
MTRNR2L8	6.52166e-259	1.16927	9.17141e-255	CM8
FAM133B	2.05795e-258	1.1702	2.8941e-254	CM8
RPS24	4.00367e-256	-0.75938	5.63036e-252	CM8
MT-CO2	1.18057e-254	0.621997	1.66024e-250	CM8
CFL1	2.7449e-254	-0.789185	3.86015e-250	CM8
RBM39	8.93191e-253	0.812154	1.25609e-248	CM8
HNRNPU	1.23056e-252	1.05799	1.73054e-248	CM8
RNF213	1.70873e-252	0.899884	2.40299e-248	CM8
RPL3	4.61982e-252	-1.08834	6.49686e-248	CM8
KCNQ1OT1	7.48897e-251	1.02903	1.05317e-246	CM8
RPS23	1.1074e-249	-0.992175	1.55734e-245	CM8
HLA-C	1.00858e-244	-0.638038	1.41837e-240	CM8
RPL13A	1.82319e-243	-0.913892	2.56396e-239	CM8
BTF3	2.67109e-242	-0.916761	3.75635e-238	CM8
NACA	1.29588e-240	-0.877094	1.82239e-236	CM8
LYZ	3.48872e-237	-0.782372	4.90618e-233	CM8
NKTR	1.05187e-236	1.09057	1.47924e-232	CM8
RPS20	3.1811e-236	-0.777541	4.47358e-232	CM8
RPL23	1.55659e-234	-0.716997	2.18903e-230	CM8
PLCG2	1.65088e-233	1.01197	2.32164e-229	CM8
UBA52	3.00796e-233	-0.833883	4.2301e-229	CM8
RAB11FIP1	1.08995e-229	0.963041	1.53279e-225	CM8
RPL6	2.33393e-227	-0.813109	3.28221e-223	CM8
RPL4	9.70708e-227	-0.844041	1.36511e-222	CM8
ARHGDIB	1.02443e-226	-0.733908	1.44066e-222	CM8
CSF3R	3.18233e-224	0.865092	4.47531e-220	CM8
RPL32	3.81821e-222	-0.878266	5.36955e-218	CM8
ATP6V0E1	5.4853e-222	-0.814669	7.71397e-218	CM8
RBM25	1.95711e-220	0.894855	2.75228e-216	CM8
SAT1	1.51516e-219	0.857011	2.13076e-215	CM8
RPS18	1.10566e-218	-0.862083	1.55489e-214	CM8
TCOF1	7.16564e-217	1.09876	1.0077e-212	CM8
RPL27A	1.34356e-216	-0.817352	1.88945e-212	CM8
GAPDH	1.60044e-215	-0.751167	2.2507e-211	CM8
RPLP1	3.99035e-214	-1.08226	5.61162e-210	CM8
TOMM7	6.80997e-210	-0.838192	9.57686e-206	CM8
RPS2	4.71178e-208	-0.995718	6.62618e-204	CM8
KMT2C	5.82966e-208	0.839747	8.19825e-204	CM8
AIF1	2.30379e-206	-0.719518	3.23982e-202	CM8
VMP1	1.2172e-204	1.0735	1.71175e-200	CM8
RPS19	3.05224e-201	-0.925995	4.29236e-197	CM8
RPL5	1.41213e-198	-0.795618	1.98588e-194	CM8
NDUFA4	1.20696e-196	-0.836545	1.69735e-192	CM8
RPL26	2.29827e-196	-1.03597	3.23206e-192	CM8
FAU	1.65106e-194	-0.816595	2.32188e-190	CM8
RPL12	2.70425e-194	-0.920237	3.80299e-190	CM8
BCLAF1	1.43368e-189	0.88787	2.01619e-185	CM8
DMXL2	1.83513e-189	0.863507	2.58074e-185	CM8
PFDN5	5.66947e-189	-0.681485	7.97298e-185	CM8
DDX21	1.09799e-188	0.884453	1.54411e-184	CM8
RPL23A	1.94897e-188	-1.03187	2.74084e-184	CM8
RPL37A	3.45477e-188	-0.645689	4.85845e-184	CM8
SREK1	1.01569e-187	0.912256	1.42837e-183	CM8
RPL7A	2.21008e-187	-0.909454	3.10803e-183	CM8
TLE4	2.84467e-185	0.919613	4.00046e-181	CM8
EIF3K	2.78406e-184	-0.830909	3.91523e-180	CM8
RPS27	3.74018e-183	-1.21674	5.25982e-179	CM8
COX7C	7.76075e-182	-0.80561	1.09139e-177	CM8
RPL29	9.32325e-181	-0.743768	1.31113e-176	CM8
GSTP1	3.14061e-180	-0.802785	4.41664e-176	CM8
ALDOA	3.98744e-180	-1.05251	5.60754e-176	CM8
RPS7	1.84973e-179	-0.943674	2.60128e-175	CM8
SMCHD1	1.40429e-178	0.828886	1.97485e-174	CM8
RPL18	3.61807e-178	-0.815641	5.0881e-174	CM8
RPL14	8.49634e-178	-0.751013	1.19484e-173	CM8
SERF2	3.3587e-177	-0.688726	4.72335e-173	CM8
RPL7	1.36949e-176	-0.946328	1.92591e-172	CM8
RHOA	2.17411e-176	-0.637354	3.05745e-172	CM8
CAP1	8.4405e-176	-0.737482	1.18699e-171	CM8
MT-ND6	2.83544e-175	0.86817	3.98748e-171	CM8
COX4I1	4.37262e-175	-0.764519	6.14922e-171	CM8
CHD1	2.08196e-174	0.844495	2.92787e-170	CM8
S100A8	4.09252e-174	-1.02075	5.75531e-170	CM8
S100A11	1.15133e-173	-0.608159	1.61912e-169	CM8
MT-ND4L	6.59007e-172	0.603445	9.26762e-168	CM8
TSPO	1.13195e-171	-0.752379	1.59187e-167	CM8
CALM1	1.25987e-170	-0.815316	1.77175e-166	CM8
BRI3	7.13826e-168	-0.739962	1.00385e-163	CM8
COMMD6	1.75061e-167	-0.798812	2.46188e-163	CM8
MED13L	9.38803e-167	0.795284	1.32024e-162	CM8
MYO1F	9.98124e-167	0.66109	1.40366e-162	CM8
CLEC7A	1.03608e-166	0.665538	1.45704e-162	CM8
UTRN	1.42316e-166	0.904128	2.0014e-162	CM8
SLCO3A1	1.43807e-166	0.823032	2.02236e-162	CM8
SMG1	3.90183e-166	0.843252	5.48715e-162	CM8
CTNNB1	4.4362e-165	0.88573	6.23863e-161	CM8
TNFAIP2	1.76887e-164	0.718816	2.48756e-160	CM8
SLC11A1	1.60416e-161	0.858853	2.25592e-157	CM8
SFPQ	3.06761e-161	0.752953	4.31398e-157	CM8
S100A6	3.20749e-161	-0.649164	4.51069e-157	CM8
SERPINB1	4.5425e-161	-0.770958	6.38812e-157	CM8
PTPRE	3.879e-160	0.729893	5.45504e-156	CM8
AKAP13	3.29097e-159	0.658415	4.62809e-155	CM8
FCAR	7.10078e-159	0.754469	9.98583e-155	CM8
C4orf3	1.27897e-158	-0.69435	1.79862e-154	CM8
CD48	2.41956e-158	-0.705647	3.40263e-154	CM8
LRRFIP1	9.64965e-158	0.607765	1.35703e-153	CM8
CCNI	2.01985e-157	-0.634584	2.84051e-153	CM8
COX7A2	6.60883e-157	-0.747707	9.29399e-153	CM8
EEF1B2	1.1373e-155	-0.811095	1.59939e-151	CM8
PLP2	4.97415e-155	-0.827515	6.99515e-151	CM8
COX6C	2.21074e-152	-0.67522	3.10896e-148	CM8
CHCHD2	1.42247e-151	-0.693128	2.00042e-147	CM8
HIF1A	8.26639e-149	0.808862	1.1625e-144	CM8
S100A12	1.89768e-148	-1.32248	2.66871e-144	CM8
REL	2.90878e-147	0.800133	4.09062e-143	CM8
LRRK2	3.43812e-147	0.796224	4.83503e-143	CM8
HINT1	5.32019e-147	-0.700604	7.48179e-143	CM8
UQCRH	8.05114e-147	-0.692401	1.13223e-142	CM8
LDHA	1.15588e-146	-0.719181	1.62551e-142	CM8
ANXA2	3.71139e-146	-0.64379	5.21933e-142	CM8
RPS3A	1.12203e-145	-1.13145	1.57791e-141	CM8
RPS21	2.60015e-145	-0.637833	3.65659e-141	CM8
NPIPB5	6.60921e-144	0.639685	9.29454e-140	CM8
RPS25	9.72276e-144	-0.801119	1.36731e-139	CM8
ANKRD28	4.44682e-143	0.81292	6.25356e-139	CM8
PKN2	7.25769e-143	0.814959	1.02065e-138	CM8
NPC2	6.18805e-142	-0.620771	8.70225e-138	CM8
RAC2	6.47393e-142	-0.739291	9.10429e-138	CM8
NFKBIZ	6.82753e-142	0.799057	9.60155e-138	CM8
VAMP8	1.54999e-141	-0.679183	2.17976e-137	CM8
EIF4A1	4.07226e-141	0.900261	5.72682e-137	CM8
YWHAB	1.96158e-140	-0.611246	2.75858e-136	CM8
MDM4	4.74773e-140	0.831488	6.67674e-136	CM8
NOP10	7.5289e-139	-0.668531	1.05879e-134	CM8
DDX3X	1.2276e-138	0.782307	1.72637e-134	CM8
TRA2B	4.36554e-136	0.705317	6.13926e-132	CM8
SBF2	2.64786e-135	0.798184	3.72368e-131	CM8
RPS17	5.06175e-135	-1.13828	7.11834e-131	CM8
OST4	9.64123e-135	-0.637579	1.35585e-130	CM8
PPP1R15A	3.16213e-134	0.660377	4.4469e-130	CM8
FKBP1A	7.38524e-134	-0.607614	1.03859e-129	CM8
IFI44	1.70326e-133	0.722859	2.39529e-129	CM8
ZFAS1	3.39127e-132	-0.638735	4.76914e-128	CM8
USP3	2.03447e-131	0.718104	2.86108e-127	CM8
CD52	2.39553e-131	-0.835524	3.36883e-127	CM8
ARPC3	2.54114e-131	-0.612236	3.5736e-127	CM8
RASGEF1B	6.34149e-131	0.780911	8.91804e-127	CM8
CTSB	7.01101e-131	-0.770438	9.85958e-127	CM8
EIF5	1.1442e-130	0.707411	1.60909e-126	CM8
TET2	1.07777e-129	0.702844	1.51567e-125	CM8
RPS15	1.22232e-129	-0.845545	1.71895e-125	CM8
ARHGAP26	1.55535e-129	0.91873	2.18729e-125	CM8
HNRNPH1	2.29989e-129	0.673816	3.23434e-125	CM8
RPL24	5.53489e-129	-0.67751	7.78372e-125	CM8
GLRX	9.43674e-129	-0.657138	1.32709e-124	CM8
CSTA	9.71878e-129	-0.647321	1.36675e-124	CM8
ATP2B1	1.54382e-128	1.00313	2.17107e-124	CM8
YBX1	2.1423e-128	-0.602731	3.01272e-124	CM8
BRK1	3.57019e-126	-0.624509	5.02076e-122	CM8
NDUFB2	8.05179e-126	-0.654328	1.13232e-121	CM8
HSPA8	1.86581e-125	-0.671439	2.62389e-121	CM8
ANKRD11	4.42613e-125	0.759751	6.22446e-121	CM8
COX8A	4.2526e-124	-0.620239	5.98043e-120	CM8
SLC25A5	1.45904e-123	-0.633936	2.05185e-119	CM8
TMEM258	6.13601e-123	-0.619048	8.62907e-119	CM8
RPS26	6.12314e-122	-0.788774	8.61097e-118	CM8
COX6B1	8.22774e-122	-0.612157	1.15707e-117	CM8
SLC8A1	1.94037e-121	0.846537	2.72874e-117	CM8
ROCK1	5.3806e-121	0.678212	7.56673e-117	CM8
SPAG9	1.08424e-120	0.773567	1.52477e-116	CM8
AFF4	6.42987e-119	0.720997	9.04232e-115	CM8
RPLP2	1.20948e-118	-0.643629	1.70089e-114	CM8
RPLP0	1.29234e-118	-0.732734	1.81742e-114	CM8
DBI	4.66336e-118	-0.61237	6.55808e-114	CM8
BOD1L1	1.36366e-117	0.722678	1.91772e-113	CM8
ASH1L	9.12876e-117	0.730592	1.28378e-112	CM8
ANKRD44	1.93096e-116	0.749653	2.71552e-112	CM8
PHIP	2.81745e-116	0.746197	3.96217e-112	CM8
CELF2	5.75809e-116	0.663783	8.0976e-112	CM8
RSRC2	4.79621e-115	0.667237	6.74491e-111	CM8
NABP1	8.51638e-115	0.849203	1.19766e-110	CM8
TMEM176B	1.90621e-114	-0.769264	2.68071e-110	CM8
IL1B	7.69086e-114	0.800892	1.08157e-109	CM8
RPL10	1.56081e-113	-1.22582	2.19497e-109	CM8
AKAP9	2.67369e-113	0.736575	3.76001e-109	CM8
PNN	3.63826e-112	0.769162	5.11649e-108	CM8
N4BP2L2	5.69143e-112	0.716296	8.00385e-108	CM8
CSTB	1.3648e-111	-0.607524	1.91932e-107	CM8
TCF25	7.4641e-111	0.694496	1.04968e-106	CM8
CLK1	1.46623e-110	0.695067	2.06197e-106	CM8
YTHDC1	4.16873e-110	0.691914	5.86248e-106	CM8
RPL22	2.79797e-108	-0.677535	3.93478e-104	CM8
NR4A2	3.81521e-107	0.740571	5.36533e-103	CM8
AHCTF1	3.88359e-107	0.676765	5.46149e-103	CM8
WDFY2	2.26385e-106	0.707375	3.18365e-102	CM8
SIPA1L1	8.98838e-106	0.782041	1.26404e-101	CM8
PLK3	6.72412e-105	0.779543	9.45614e-101	CM8
SGK1	7.52135e-104	0.77072	1.05773e-99	CM8
SRSF4	1.56725e-101	0.691085	2.20402e-97	CM8
UCP2	2.43868e-101	-0.724743	3.42951e-97	CM8
ARID1B	4.60878e-101	0.688486	6.48133e-97	CM8
PRELID1	1.06687e-100	-0.616019	1.50033e-96	CM8
HNRNPL	1.62858e-100	0.630484	2.29027e-96	CM8
TMEM176A	7.83874e-100	-0.7045	1.10236e-95	CM8
FUS	8.30083e-100	0.619935	1.16735e-95	CM8
RPL13	1.94871e-99	-0.730531	2.74047e-95	CM8
CHD2	3.96271e-98	0.62469	5.57275e-94	CM8
GLUL	3.76283e-97	0.645648	5.29166e-93	CM8
CD83	4.89505e-97	0.700264	6.88391e-93	CM8
RPL36	1.81668e-96	-0.666815	2.5548e-92	CM8
UPF2	8.55373e-96	0.673925	1.20291e-91	CM8
COX5B	1.14975e-95	-0.60647	1.61689e-91	CM8
PRPF4B	2.34765e-95	0.70928	3.3015e-91	CM8
PELI1	2.90724e-94	0.691662	4.08846e-90	CM8
DOCK5	4.62879e-94	0.648044	6.50947e-90	CM8
UQCR11	6.88297e-94	-0.692555	9.67952e-90	CM8
MEF2A	9.23929e-94	0.651297	1.29932e-89	CM8
RNMT	2.64342e-93	0.720615	3.71744e-89	CM8
ARHGEF40	9.86454e-93	0.708845	1.38725e-88	CM8
C16orf72	1.15614e-92	0.701353	1.62588e-88	CM8
FAR1	1.45461e-92	0.643706	2.04562e-88	CM8
CCDC88A	1.51855e-92	0.630527	2.13553e-88	CM8
KANSL1	1.98903e-92	0.692174	2.79717e-88	CM8
RPL18A	9.74909e-92	-0.959547	1.37102e-87	CM8
PSAP	1.51523e-91	-0.609753	2.13087e-87	CM8
ATAD2B	2.54399e-91	0.606368	3.57761e-87	CM8
ELF2	4.36679e-90	0.662486	6.14102e-86	CM8
MYO9B	6.676e-90	0.646382	9.38846e-86	CM8
JUN	2.48492e-89	0.83301	3.49455e-85	CM8
RBM5	1.33736e-88	0.646626	1.88074e-84	CM8
RPSA	1.58428e-88	-0.647345	2.22798e-84	CM8
DPYD	5.44795e-88	0.749949	7.66145e-84	CM8
ZFC3H1	9.44537e-88	0.631301	1.3283e-83	CM8
LUCAT1	3.18647e-87	0.713666	4.48113e-83	CM8
DDX60L	4.35437e-86	0.661328	6.12355e-82	CM8
GOLGB1	1.36629e-85	0.695293	1.92142e-81	CM8
JARID2	2.69636e-85	0.786416	3.79189e-81	CM8
IVNS1ABP	7.98045e-85	0.674344	1.12229e-80	CM8
RELT	5.42238e-84	0.654084	7.62549e-80	CM8
SELL	8.45163e-84	-0.853688	1.18855e-79	CM8
ANKRD12	5.98629e-82	0.656432	8.41851e-78	CM8
AHR	8.57964e-82	0.743376	1.20656e-77	CM8
SRGAP2	1.58525e-81	0.65222	2.22934e-77	CM8
SH3BP2	2.30003e-81	0.64908	3.23453e-77	CM8
RPS10	1.26742e-80	-0.855323	1.78237e-76	CM8
CREB5	1.68335e-80	0.602168	2.36729e-76	CM8
ZMYM2	2.52943e-80	0.617662	3.55714e-76	CM8
JAK2	2.81684e-80	0.625982	3.96132e-76	CM8
NFAT5	3.72612e-80	0.686561	5.24004e-76	CM8
TMEM259	1.32337e-79	0.651414	1.86106e-75	CM8
PRPF38B	1.63731e-79	0.664647	2.30255e-75	CM8
PLBD1	8.36646e-79	-0.666445	1.17658e-74	CM8
NUFIP2	1.73503e-78	0.610978	2.43997e-74	CM8
NAIP	1.83021e-78	0.671755	2.57382e-74	CM8
DENND3	1.49448e-77	0.610914	2.10169e-73	CM8
ITGAX	2.15071e-77	0.613559	3.02454e-73	CM8
MAP3K1	6.39163e-77	0.614119	8.98855e-73	CM8
TRIM38	1.35194e-76	0.62568	1.90123e-72	CM8
CHD4	1.50227e-76	0.661103	2.11264e-72	CM8
ETV6	2.36334e-76	0.673208	3.32356e-72	CM8
NFKBID	8.16569e-75	0.60124	1.14834e-70	CM8
SRSF10	3.2296e-74	0.62871	4.54178e-70	CM8
FAM91A1	1.2103e-72	0.614044	1.70204e-68	CM8
RPL35	1.32178e-72	-0.608236	1.85882e-68	CM8
ZNF292	1.63068e-72	0.608459	2.29323e-68	CM8
ATP13A3	2.26457e-72	0.722861	3.18467e-68	CM8
FNIP1	1.49491e-69	0.617307	2.10229e-65	CM8
WDR74	2.56153e-69	0.633902	3.60227e-65	CM8
ANKRD13D	2.58586e-66	0.669626	3.63649e-62	CM8
HLA-DPA1	5.1306e-65	-0.735643	7.21516e-61	CM8
PER1	7.33717e-65	0.633396	1.03183e-60	CM8
BAZ2B	5.29228e-64	0.605115	7.44254e-60	CM8
FBXW7	7.62177e-64	0.620709	1.07185e-59	CM8
PLAC8	2.97558e-63	-0.600406	4.18456e-59	CM8
DDX3Y	4.20922e-63	0.667782	5.91943e-59	CM8
CLU	5.27321e-63	-0.842884	7.41572e-59	CM8
SIK3	1.60329e-62	0.651172	2.25471e-58	CM8
RETN	1.90694e-61	-0.760947	2.68173e-57	CM8
IRF1	1.91243e-61	0.70605	2.68945e-57	CM8
ZSWIM6	6.91113e-60	0.647186	9.71913e-56	CM8
FGD4	5.82684e-59	0.610767	8.19428e-55	CM8
ACSL1	2.62346e-58	0.65292	3.68938e-54	CM8
CYP1B1	8.44312e-58	-0.613912	1.18736e-53	CM8
CBX6	1.64528e-56	0.601285	2.31375e-52	CM8
PHACTR1	2.15868e-54	0.626262	3.03575e-50	CM8
GABPB1-AS1	2.15817e-48	0.640136	3.03504e-44	CM8
IFI30	1.89659e-47	0.696713	2.66717e-43	CM8
HLA-DPB1	6.06449e-47	-0.645534	8.52849e-43	CM8
RNASE2	8.68193e-43	-0.676585	1.22094e-38	CM8
SLC2A3	9.61826e-43	0.636476	1.35262e-38	CM8
RPL41	2.1007e-42	-0.984506	2.95422e-38	CM8
XIST	3.10694e-41	1.01966	4.3693e-37	CM8
GAB2	2.19356e-23	0.667235	3.08481e-19	CM8
C1QB	0	2.06185	0	ITM
C1QA	0	1.94774	0	ITM
ISG15	0	1.53195	0	ITM
FCGR3A	0	1.31479	0	ITM
APOBEC3A	0	1.30887	0	ITM
IFITM3	0	1.25762	0	ITM
IFIT1	0	1.23636	0	ITM
IFIT3	0	1.18907	0	ITM
IFI27	0	1.1498	0	ITM
MT2A	0	1.14633	0	ITM
IFIT2	0	1.13676	0	ITM
IFITM1	0	1.06213	0	ITM
RSAD2	0	1.06165	0	ITM
MS4A4A	0	1.0607	0	ITM
TNFSF10	0	1.04499	0	ITM
CX3CR1	0	1.02633	0	ITM
LY6E	0	1.01444	0	ITM
GBP1	0	0.972177	0	ITM
IFI6	0	0.972054	0	ITM
CTSL	0	0.956418	0	ITM
MX1	0	0.936293	0	ITM
SERPING1	0	0.930288	0	ITM
MARCKS	0	0.927109	0	ITM
EPSTI1	0	0.854615	0	ITM
LILRB2	0	0.849426	0	ITM
IFITM2	0	0.847123	0	ITM
IFI44L	0	0.834904	0	ITM
MX2	0	0.833195	0	ITM
XAF1	0	0.829402	0	ITM
HLA-DPA1	0	0.819246	0	ITM
SAMD9	0	0.814445	0	ITM
CDKN1C	0	0.797912	0	ITM
MS4A7	0	0.795516	0	ITM
LGALS3BP	0	0.788004	0	ITM
TCF7L2	0	0.787653	0	ITM
HERC5	0	0.77727	0	ITM
LILRB1	0	0.774431	0	ITM
NR4A1	0	0.771399	0	ITM
OAS3	0	0.770308	0	ITM
OAS2	0	0.767226	0	ITM
CDKN1A	0	0.765396	0	ITM
RNASET2	0	0.749204	0	ITM
ISG20	0	0.736761	0	ITM
IRF7	0	0.736539	0	ITM
TIMP1	0	0.728739	0	ITM
CD300E	0	0.726153	0	ITM
SP110	0	0.715437	0	ITM
MSR1	0	0.712054	0	ITM
RHOB	0	0.711011	0	ITM
OAS1	0	0.708243	0	ITM
WARS	0	0.699288	0	ITM
PLAC8	0	0.690331	0	ITM
GBP4	0	0.680566	0	ITM
IFIH1	0	0.680315	0	ITM
NT5C3A	0	0.679362	0	ITM
OASL	0	0.677664	0	ITM
PSAP	0	0.670733	0	ITM
SAMD9L	0	0.670033	0	ITM
UCP2	0	0.667894	0	ITM
SAT1	0	0.660795	0	ITM
SIGLEC1	0	0.659373	0	ITM
CSF1R	0	0.646267	0	ITM
GIMAP4	0	0.644322	0	ITM
PARP14	0	0.636946	0	ITM
CD74	0	0.632116	0	ITM
PLSCR1	0	0.618242	0	ITM
FCER1G	0	0.607714	0	ITM
IER5	0	0.6074	0	ITM
SLAMF7	0	0.601286	0	ITM
GAPDH	0	-0.65489	0	ITM
VCAN	0	-0.929199	0	ITM
LYZ	0	-1.0227	0	ITM
S100A9	0	-1.56168	0	ITM
S100A8	0	-1.75906	0	ITM
S100A12	0	-2.1546	0	ITM
METTL9	3.06589e-286	-0.744816	4.31156e-282	ITM
ALOX5AP	1.72926e-277	-0.837955	2.43186e-273	ITM
RPL7	9.00776e-267	-0.692324	1.26676e-262	ITM
EMB	8.20171e-234	-0.645076	1.15341e-229	ITM
CYP1B1	1.29859e-225	-0.82407	1.82621e-221	ITM
RPLP1	2.55565e-217	-0.6259	3.59401e-213	ITM
ADM	4.29353e-193	0.657252	6.03799e-189	ITM
RPS3A	1.82755e-192	-0.660532	2.57008e-188	ITM
PLBD1	9.82204e-147	-0.743834	1.38127e-142	ITM
RETN	4.2154e-69	-0.619293	5.92812e-65	ITM
RPS17	4.98771e-55	-0.633837	7.01422e-51	ITM
RGCC	8.58169e-41	-0.678854	1.20684e-36	ITM
IL1R2	0	2.77897	0	mMDSC
ADAMTS2	0	1.14873	0	mMDSC
ALOX15B	0	0.798454	0	mMDSC
TPST1	3.09581e-219	0.78615	4.35363e-215	mMDSC
LGALS3BP	2.30333e-213	1.37918	3.23917e-209	mMDSC
SAP30	2.34876e-210	1.45739	3.30306e-206	mMDSC
SIGLEC1	8.36636e-205	1.20164	1.17656e-200	mMDSC
CD163	7.42541e-196	1.96122	1.04424e-191	mMDSC
FLT3	1.30045e-173	0.859257	1.82882e-169	mMDSC
IFI6	2.38284e-159	1.88308	3.35099e-155	mMDSC
AREG	4.82158e-159	1.30941	6.78059e-155	mMDSC
DDIT4	2.33411e-145	1.19864	3.28246e-141	mMDSC
SERPING1	5.29209e-141	0.961789	7.44227e-137	mMDSC
THBS1	5.28701e-137	1.19937	7.43512e-133	mMDSC
ZBTB16	5.02904e-136	0.664183	7.07233e-132	mMDSC
IFI27	2.25344e-133	1.29563	3.16901e-129	mMDSC
JDP2	3.96901e-132	1.18616	5.58162e-128	mMDSC
GRN	1.65218e-121	1.0523	2.32346e-117	mMDSC
HLA-A	1.12834e-120	0.884187	1.58679e-116	mMDSC
2021-03-01	1.66501e-117	0.941112	2.34151e-113	mMDSC
OAS3	1.21589e-116	0.876017	1.70991e-112	mMDSC
FKBP5	8.98313e-116	1.12035	1.2633e-111	mMDSC
CLU	1.89887e-115	1.20204	2.67037e-111	mMDSC
SELL	7.50867e-108	1.20641	1.05594e-103	mMDSC
OAS2	1.59364e-107	0.925149	2.24114e-103	mMDSC
IRS2	1.74011e-107	1.15283	2.44712e-103	mMDSC
XAF1	2.32097e-104	1.09174	3.26398e-100	mMDSC
CXCR4	1.0395e-102	1.13046	1.46186e-98	mMDSC
ISG15	3.62718e-102	0.949861	5.1009e-98	mMDSC
RNASE2	3.84699e-102	1.1164	5.41003e-98	mMDSC
HMGB2	9.4734e-101	1.13468	1.33224e-96	mMDSC
SCARNA9	1.52266e-99	0.707356	2.14131e-95	mMDSC
IFI44L	4.06998e-98	0.798011	5.72361e-94	mMDSC
PLBD1	1.86646e-97	1.23285	2.62481e-93	mMDSC
IFITM2	3.41095e-97	1.01514	4.79682e-93	mMDSC
SHISA5	3.54643e-96	1.01857	4.98734e-92	mMDSC
IFITM3	5.24555e-94	0.963001	7.37682e-90	mMDSC
RSAD2	2.55166e-92	0.681118	3.58839e-88	mMDSC
EPSTI1	1.68648e-90	0.882466	2.3717e-86	mMDSC
IFIT3	4.28758e-84	0.835693	6.02962e-80	mMDSC
SLFN5	2.35997e-83	0.730098	3.31882e-79	mMDSC
MX1	2.79561e-83	0.727576	3.93146e-79	mMDSC
CFL1	6.97237e-82	0.69222	9.80524e-78	mMDSC
MT2A	1.95437e-81	1.22916	2.74843e-77	mMDSC
LY6E	1.24772e-80	0.841957	1.75466e-76	mMDSC
TRIM22	3.42253e-80	0.810537	4.8131e-76	mMDSC
LGALS9	4.26954e-80	0.889427	6.00425e-76	mMDSC
CLEC4E	6.79176e-80	0.996071	9.55125e-76	mMDSC
OASL	2.73378e-71	0.701177	3.84451e-67	mMDSC
MX2	7.91864e-71	0.735082	1.1136e-66	mMDSC
RAB7A	8.11334e-70	0.800307	1.14098e-65	mMDSC
ITGB2	1.22699e-68	0.609632	1.72551e-64	mMDSC
SPTLC2	2.69834e-68	0.878668	3.79468e-64	mMDSC
SIGLEC14	3.30067e-68	0.651258	4.64173e-64	mMDSC
CTSB	4.34466e-68	0.739508	6.10989e-64	mMDSC
SAMSN1	1.16648e-67	0.94264	1.64043e-63	mMDSC
KLF9	5.95842e-67	0.77051	8.37932e-63	mMDSC
H1F0	2.3618e-66	0.880558	3.3214e-62	mMDSC
WAS	2.73496e-66	0.698107	3.84617e-62	mMDSC
PHC2	3.9438e-66	0.814445	5.54617e-62	mMDSC
SERPINA1	2.43737e-65	0.661709	3.42767e-61	mMDSC
ARF1	4.91807e-65	0.723236	6.91629e-61	mMDSC
IFI44	6.58834e-65	0.707827	9.26518e-61	mMDSC
FGR	8.19967e-64	0.676754	1.15312e-59	mMDSC
PARP9	1.10814e-62	0.661144	1.55838e-58	mMDSC
RPS14	1.33443e-62	-1.22764	1.87662e-58	mMDSC
FURIN	3.56625e-61	0.650242	5.01522e-57	mMDSC
SP110	1.34964e-60	0.701977	1.898e-56	mMDSC
SAMD9L	1.99292e-59	0.600812	2.80264e-55	mMDSC
FCN1	2.05086e-59	0.603888	2.88413e-55	mMDSC
NT5C3A	1.37527e-58	0.689084	1.93404e-54	mMDSC
OAS1	1.64492e-58	0.700723	2.31325e-54	mMDSC
DYSF	2.62452e-58	0.682728	3.69087e-54	mMDSC
RPLP2	2.76891e-58	-1.21538	3.89392e-54	mMDSC
FTH1	4.40197e-58	-1.35112	6.19049e-54	mMDSC
EEF1A1	9.77829e-58	-1.79029	1.37512e-53	mMDSC
PPDPF	2.17473e-57	0.733186	3.05832e-53	mMDSC
PTEN	2.83584e-57	0.755694	3.98804e-53	mMDSC
RPS12	3.30655e-57	-1.21627	4.65001e-53	mMDSC
PNPLA2	9.31294e-56	0.68855	1.30968e-51	mMDSC
ALDOA	1.9334e-55	0.68218	2.71895e-51	mMDSC
C1orf162	2.08579e-55	0.714607	2.93324e-51	mMDSC
RPS23	6.83534e-55	-1.24607	9.61254e-51	mMDSC
SLC25A37	1.15013e-54	0.760635	1.61743e-50	mMDSC
IRF7	3.80723e-54	0.688255	5.35411e-50	mMDSC
SMAP2	1.18435e-53	0.696426	1.66555e-49	mMDSC
CITED4	7.39778e-53	0.64269	1.04035e-48	mMDSC
KIAA0319L	3.22628e-52	0.611031	4.53712e-48	mMDSC
MAP3K7CL	9.19955e-52	0.666973	1.29373e-47	mMDSC
RHOG	4.0968e-51	0.622735	5.76134e-47	mMDSC
RPL19	1.25033e-50	-0.927451	1.75834e-46	mMDSC
C5AR1	2.6351e-50	0.627075	3.70574e-46	mMDSC
EIF1	3.24103e-50	-0.746547	4.55786e-46	mMDSC
CSGALNACT2	4.84379e-49	0.701852	6.81182e-45	mMDSC
RPS27A	8.5068e-49	-0.845318	1.19631e-44	mMDSC
AES	1.09269e-48	0.62275	1.53665e-44	mMDSC
RPLP1	2.21416e-48	-1.40308	3.11377e-44	mMDSC
RPL8	2.52653e-48	-0.984213	3.55307e-44	mMDSC
STOM	2.74031e-48	0.724091	3.85369e-44	mMDSC
RPS4X	8.9997e-48	-0.970794	1.26563e-43	mMDSC
TMSB10	1.20866e-47	-1.09735	1.69974e-43	mMDSC
MEGF9	2.21097e-47	0.671039	3.10929e-43	mMDSC
NUDT16	8.18721e-46	0.679571	1.15137e-41	mMDSC
RPL6	1.04376e-45	-0.922956	1.46784e-41	mMDSC
H3F3A	5.45847e-45	-2.07498	7.67625e-41	mMDSC
MKNK2	8.21706e-45	0.628056	1.15557e-40	mMDSC
RPL10	2.22393e-44	-1.92003	3.12751e-40	mMDSC
PHF11	3.59642e-42	0.606044	5.05765e-38	mMDSC
RPL22	1.91291e-41	-1.30076	2.69013e-37	mMDSC
ZNF281	3.07071e-41	0.634765	4.31835e-37	mMDSC
RPL18A	5.4446e-41	-1.87615	7.65674e-37	mMDSC
PAG1	1.06521e-40	0.619577	1.49801e-36	mMDSC
RPS3A	2.60289e-40	-1.66314	3.66044e-36	mMDSC
RPL13	2.55171e-39	-1.30523	3.58848e-35	mMDSC
ZCCHC2	3.4421e-39	0.611836	4.84063e-35	mMDSC
RPS18	1.6922e-38	-0.874076	2.37974e-34	mMDSC
TMSB4X	1.81844e-38	-0.615567	2.55728e-34	mMDSC
RPL11	2.91215e-38	-0.722417	4.09535e-34	mMDSC
RPL3	3.59297e-38	-1.07084	5.05279e-34	mMDSC
RPS28	1.66228e-37	-0.846939	2.33767e-33	mMDSC
TMA7	1.78145e-37	-1.21338	2.50526e-33	mMDSC
PFDN5	1.82557e-37	-0.737732	2.5673e-33	mMDSC
FAU	4.55507e-37	-0.932599	6.4058e-33	mMDSC
RPS8	6.53152e-37	-0.684424	9.18527e-33	mMDSC
RPS10	9.27406e-37	-1.48575	1.30421e-32	mMDSC
RPL7	1.30457e-36	-1.12161	1.83462e-32	mMDSC
RPS6	3.54167e-36	-0.65011	4.98065e-32	mMDSC
PARP14	6.97018e-36	0.606309	9.80216e-32	mMDSC
RPS3	8.07557e-36	-0.831121	1.13567e-31	mMDSC
CD44	4.66483e-35	-0.828644	6.56015e-31	mMDSC
RPL15	7.16942e-35	-0.84974	1.00824e-30	mMDSC
RPS25	7.35278e-35	-1.08189	1.03402e-30	mMDSC
RPL5	8.51187e-35	-0.822171	1.19702e-30	mMDSC
UBA52	1.16008e-34	-0.75552	1.63142e-30	mMDSC
RPS15	1.94581e-34	-1.23731	2.7364e-30	mMDSC
RPL32	4.11736e-34	-0.843275	5.79024e-30	mMDSC
ARL4A	4.38411e-34	0.625866	6.16538e-30	mMDSC
RPL18	1.89391e-33	-0.93934	2.66341e-29	mMDSC
RPL41	3.32142e-33	-2.30834	4.67091e-29	mMDSC
RPS19	6.3818e-33	-0.948022	8.97472e-29	mMDSC
RPS2	9.40082e-33	-1.03283	1.32204e-28	mMDSC
RPL36A	4.50721e-32	-1.60699	6.33849e-28	mMDSC
RPL24	1.12362e-31	-0.96362	1.58015e-27	mMDSC
RPS7	1.79461e-31	-1.07709	2.52376e-27	mMDSC
RPL14	2.65012e-31	-0.799225	3.72687e-27	mMDSC
RPL7A	1.05181e-30	-0.987783	1.47916e-26	mMDSC
NACA	1.28947e-30	-0.747683	1.81339e-26	mMDSC
RPLP0	5.43686e-30	-1.03704	7.64586e-26	mMDSC
RPL12	1.7802e-29	-0.913076	2.5035e-25	mMDSC
EIF3L	1.16131e-28	-0.904841	1.63315e-24	mMDSC
HLA-DQB1	1.16573e-28	-1.0884	1.63936e-24	mMDSC
MTRNR2L8	1.80334e-28	-1.24166	2.53604e-24	mMDSC
RPL26	4.9839e-28	-1.07036	7.00886e-24	mMDSC
NEAT1	5.56175e-28	-1.40592	7.82148e-24	mMDSC
LST1	6.75763e-27	-1.0304	9.50325e-23	mMDSC
HLA-DRB5	2.24541e-26	-1.16422	3.15772e-22	mMDSC
RPL35A	6.12921e-26	-0.61042	8.6195e-22	mMDSC
RPSA	2.76362e-25	-0.967712	3.88648e-21	mMDSC
MTRNR2L12	5.43899e-25	-0.69289	7.64885e-21	mMDSC
RPL4	1.24265e-24	-0.655148	1.74753e-20	mMDSC
C4orf48	1.47994e-24	-0.799676	2.08123e-20	mMDSC
PGAM1	2.30643e-24	-0.780358	3.24353e-20	mMDSC
RPL39	2.47888e-24	-1.2826	3.48605e-20	mMDSC
RPL23A	4.73158e-24	-0.973736	6.65402e-20	mMDSC
UQCR11	2.26274e-22	-0.877227	3.18209e-18	mMDSC
MINOS1	6.26461e-22	-0.659877	8.80992e-18	mMDSC
NCF1	1.18136e-21	-1.17099	1.66134e-17	mMDSC
RPL13A	2.27553e-21	-0.659429	3.20007e-17	mMDSC
CRIP1	3.76201e-21	-0.937745	5.29051e-17	mMDSC
RPL17	1.81579e-20	-0.875503	2.55354e-16	mMDSC
ARL6IP4	4.01488e-20	-0.7591	5.64612e-16	mMDSC
COX4I1	4.17218e-20	-0.639766	5.86734e-16	mMDSC
EEF1B2	7.0071e-20	-0.765634	9.85408e-16	mMDSC
RPL21	9.74941e-20	-0.759103	1.37106e-15	mMDSC
CYBA	2.39925e-19	-0.855238	3.37406e-15	mMDSC
LGALS2	4.72499e-19	-1.0073	6.64476e-15	mMDSC
TUBA1A	5.04972e-19	-0.762316	7.10143e-15	mMDSC
CORO1A	5.85479e-19	-0.757582	8.23359e-15	mMDSC
RPS27	6.49801e-19	-1.05938	9.13815e-15	mMDSC
LAMTOR4	7.08594e-19	-0.686618	9.96496e-15	mMDSC
LGALS1	1.49076e-18	-0.660472	2.09646e-14	mMDSC
AP1S2	9.83881e-18	-0.682125	1.38363e-13	mMDSC
TMBIM4	1.52796e-17	-0.612964	2.14877e-13	mMDSC
IFI30	2.20902e-17	-0.684355	3.10654e-13	mMDSC
RPS15A	7.39675e-16	-0.746873	1.04021e-11	mMDSC
RPL35	1.02278e-15	-0.758074	1.43833e-11	mMDSC
COMMD6	1.55668e-15	-0.62338	2.18916e-11	mMDSC
POLR2L	2.3898e-15	-0.678268	3.36077e-11	mMDSC
MS4A7	3.81761e-15	-0.828421	5.3687e-11	mMDSC
RPL36	2.01898e-14	-0.680694	2.83929e-10	mMDSC
ATP2B1	4.15586e-14	-0.691105	5.84438e-10	mMDSC
CD83	1.61677e-13	-0.730113	2.27367e-09	mMDSC
CD300E	2.44456e-12	-0.646469	3.43778e-08	mMDSC
SGK1	6.29913e-12	-0.770834	8.85847e-08	mMDSC
IL1B	7.25322e-11	-1.00566	1.02002e-06	mMDSC
AHNAK	1.06121e-10	-0.708893	1.49237e-06	mMDSC
CX3CR1	3.02861e-10	-0.636197	4.25914e-06	mMDSC
NAP1L1	3.03817e-10	-0.630101	4.27257e-06	mMDSC
FOSB	1.06544e-07	-0.79324	0.00149832	mMDSC
RGCC	3.46237e-07	-0.939554	0.00486913	mMDSC
FCGR3A	0	2.29425	0	NCM
CDKN1C	0	2.04635	0	NCM
RHOC	0	1.42162	0	NCM
MS4A7	0	1.31202	0	NCM
LST1	0	1.27969	0	NCM
NAP1L1	0	1.08794	0	NCM
RPS19	0	1.0417	0	NCM
TCF7L2	0	1.03369	0	NCM
CSF1R	0	0.954808	0	NCM
HLA-DPA1	0	0.944942	0	NCM
SPN	0	0.939491	0	NCM
HES4	0	0.938842	0	NCM
SIGLEC10	0	0.810017	0	NCM
CFD	0	0.809697	0	NCM
COTL1	0	0.806325	0	NCM
AIF1	0	0.784381	0	NCM
DRAP1	0	0.777872	0	NCM
MTSS1	0	0.771231	0	NCM
ABI3	0	0.763165	0	NCM
RRAS	0	0.759321	0	NCM
CD79B	0	0.740276	0	NCM
HLA-DPB1	0	0.731239	0	NCM
WARS	0	0.717695	0	NCM
CKB	0	0.702558	0	NCM
YBX1	0	0.697957	0	NCM
BID	0	0.696774	0	NCM
LRRC25	0	0.692536	0	NCM
EEF1A1	0	0.659497	0	NCM
SAT1	0	0.644953	0	NCM
UNC119	0	0.643395	0	NCM
EVL	0	0.642762	0	NCM
CTSC	0	0.640403	0	NCM
CX3CR1	0	0.626539	0	NCM
TNFRSF1B	0	0.624059	0	NCM
FTH1	0	0.623918	0	NCM
HMOX1	0	0.62129	0	NCM
TUBA1B	0	0.618471	0	NCM
SLC2A6	0	0.614848	0	NCM
NACA	0	0.613582	0	NCM
PTGES3	0	0.613538	0	NCM
ACSL1	0	-0.601883	0	NCM
GAS7	0	-0.60292	0	NCM
PXN	0	-0.60695	0	NCM
GCA	0	-0.611162	0	NCM
CREG1	0	-0.612605	0	NCM
GM2A	0	-0.613424	0	NCM
PTPRE	0	-0.6146	0	NCM
RGS2	0	-0.618436	0	NCM
CTSD	0	-0.624481	0	NCM
DPYD	0	-0.63365	0	NCM
ANXA1	0	-0.639505	0	NCM
TPM4	0	-0.639604	0	NCM
ARHGAP26	0	-0.646816	0	NCM
MGST1	0	-0.648521	0	NCM
FOSB	0	-0.652479	0	NCM
CRTAP	0	-0.653479	0	NCM
HBEGF	0	-0.660013	0	NCM
IER3	0	-0.665665	0	NCM
BST1	0	-0.668493	0	NCM
SGK1	0	-0.672299	0	NCM
TREM1	0	-0.672916	0	NCM
PKM	0	-0.683903	0	NCM
CTSB	0	-0.687113	0	NCM
IL17RA	0	-0.690801	0	NCM
HMGB2	0	-0.694245	0	NCM
KCTD12	0	-0.708054	0	NCM
IFI44L	0	-0.70837	0	NCM
DUSP6	0	-0.712619	0	NCM
VNN2	0	-0.722024	0	NCM
SIRPA	0	-0.723613	0	NCM
IRS2	0	-0.728794	0	NCM
CD93	0	-0.731485	0	NCM
IRF2BP2	0	-0.742202	0	NCM
ALDH2	0	-0.747091	0	NCM
LGALS2	0	-0.74878	0	NCM
RNASE6	0	-0.755657	0	NCM
RETN	0	-0.759888	0	NCM
PGD	0	-0.760996	0	NCM
CEBPD	0	-0.762273	0	NCM
CREB5	0	-0.765051	0	NCM
MEGF9	0	-0.780711	0	NCM
METTL9	0	-0.78556	0	NCM
NCF1	0	-0.796733	0	NCM
SOCS3	0	-0.799805	0	NCM
DYSF	0	-0.80211	0	NCM
APLP2	0	-0.805442	0	NCM
CLEC4E	0	-0.814301	0	NCM
EGR1	0	-0.816307	0	NCM
CCR1	0	-0.824085	0	NCM
ALOX5AP	0	-0.829929	0	NCM
CKAP4	0	-0.832335	0	NCM
CAPG	0	-0.837303	0	NCM
EMB	0	-0.839835	0	NCM
PTAFR	0	-0.840087	0	NCM
PLP2	0	-0.855333	0	NCM
FPR1	0	-0.867498	0	NCM
SERPINB1	0	-0.867872	0	NCM
ITGAM	0	-0.868877	0	NCM
GRN	0	-0.927449	0	NCM
CD163	0	-0.98412	0	NCM
MNDA	0	-1.01337	0	NCM
IFI6	0	-1.02097	0	NCM
CYP1B1	0	-1.09809	0	NCM
CSF3R	0	-1.12699	0	NCM
RGCC	0	-1.12797	0	NCM
MS4A6A	0	-1.18537	0	NCM
SLC2A3	0	-1.19096	0	NCM
CD36	0	-1.22168	0	NCM
RNASE2	0	-1.31052	0	NCM
PLBD1	0	-1.40072	0	NCM
CLU	0	-1.45101	0	NCM
CD14	0	-1.68314	0	NCM
LYZ	0	-1.7541	0	NCM
SELL	0	-1.77587	0	NCM
VCAN	0	-2.2089	0	NCM
S100A9	0	-2.2664	0	NCM
S100A12	0	-2.35593	0	NCM
S100A8	0	-2.43055	0	NCM

## Sheet: S8_MonoSize
Table S8. This table highlights the cells identified within the subsampled and subclustered monocytes contained in healthy, non-severe and severe cases.
Severity	Monocyte Cluster	#Cells
Healthy	CM4	3715
Healthy	CM5	11215
Healthy	CM1	797
Healthy	NCM	7867
Healthy	CM2	7692
Healthy	CM6	9983
Healthy	CM3	536
Healthy	CM7	45
Healthy	ITM	414
Healthy	CM8	84
Non-severe	CM4	11771
Non-severe	CM5	2650
Non-severe	CM1	6112
Non-severe	NCM	2911
Non-severe	CM2	2345
Non-severe	CM6	253
Non-severe	CM3	2886
Non-severe	CM7	1955
Non-severe	ITM	1466
Non-severe	CM8	1162
Non-severe	mMDSC	12
Severe	CM4	7967
Severe	CM5	2064
Severe	CM1	19677
Severe	NCM	2097
Severe	CM2	584
Severe	CM6	145
Severe	CM3	5138
Severe	CM7	2380
Severe	ITM	2043
Severe	CM8	263
Severe	mMDSC	242

## Sheet: S9_mdc
Table S9. This table identifies DEGs identified within the mDC compartment by comparing cells from Severe to non-severe. + fold changes indicates higher expression values in severe, while - fold changes indicate higher expression values in non-severe.
gene	p_val	avg_logFC	p_val_adj	Compartment
XIST	2.34095e-51	-0.608348	3.29208e-47	mDC
IGHA1	2.3655e-45	0.593466	3.3266e-41	mDC
C1QB	7.41701e-44	0.899886	1.04305e-39	mDC
FCER1A	4.21317e-43	-0.60084	5.92498e-39	mDC
IGHA2	7.78521e-41	0.753412	1.09483e-36	mDC
HLA-DRB5	9.80225e-37	-0.747557	1.37849e-32	mDC
IGKC	8.41992e-36	1.22334	1.18409e-31	mDC
MS4A4A	8.03517e-35	0.545747	1.12999e-30	mDC
MX1	3.6621e-34	0.627931	5.15002e-30	mDC
PIM1	7.72633e-32	0.453148	1.08655e-27	mDC
LYZ	1.03448e-25	-0.294692	1.45478e-21	mDC
SULT1A1	1.464e-24	0.299267	2.05882e-20	mDC
IFITM3	4.72946e-24	0.484374	6.65105e-20	mDC
HLA-DQA2	4.93339e-24	-0.649026	6.93782e-20	mDC
HLA-B	3.61879e-23	0.305735	5.08911e-19	mDC
IFI6	3.62652e-23	0.861908	5.09998e-19	mDC
IGLC3	7.34186e-23	0.556389	1.03249e-18	mDC
ALOX5AP	1.18206e-22	0.348741	1.66234e-18	mDC
CALM1	1.63853e-22	0.373259	2.30427e-18	mDC
PPA1	1.99528e-22	0.355563	2.80596e-18	mDC
MGST1	8.82349e-22	0.267897	1.24085e-17	mDC
IFI27	1.39936e-21	0.781684	1.96792e-17	mDC
PLAC8	3.36932e-21	0.500027	4.73827e-17	mDC
IFIT1	8.17439e-21	0.336069	1.14956e-16	mDC
RNASE2	1.52353e-20	0.532102	2.14254e-16	mDC
DDIT4	5.31952e-20	0.452177	7.48085e-16	mDC
SELL	1.05716e-19	0.545569	1.48669e-15	mDC
AREG	1.38365e-19	0.559019	1.94583e-15	mDC
CD83	4.05647e-19	-0.433444	5.70462e-15	mDC
FKBP5	4.17071e-19	0.303267	5.86526e-15	mDC
LILRB4	3.04907e-18	0.285392	4.2879e-14	mDC
ISG20	6.84337e-18	0.413289	9.62383e-14	mDC
IGLC2	2.43154e-17	0.396229	3.41947e-13	mDC
IGHG1	3.69709e-17	0.401429	5.19922e-13	mDC
HLA-DPB1	4.79558e-17	-0.255293	6.74403e-13	mDC
RGS2	7.56312e-17	-0.396692	1.0636e-12	mDC
HIST1H1E	8.94855e-17	0.427122	1.25844e-12	mDC
SAP30	1.40397e-16	0.256292	1.9744e-12	mDC
MX2	3.95082e-16	0.409356	5.55604e-12	mDC
IFITM2	7.70992e-16	0.341746	1.08425e-11	mDC
ISG15	1.17675e-15	0.594641	1.65486e-11	mDC
RSAD2	3.28191e-15	0.403529	4.61535e-11	mDC
JUND	3.70766e-15	-0.276617	5.21409e-11	mDC
PDIA6	4.26865e-15	0.259081	6.00301e-11	mDC
CALR	4.71975e-15	0.330451	6.63739e-11	mDC
IGHG4	1.56931e-14	0.301264	2.20692e-10	mDC
HIST1H1D	1.94161e-14	0.292901	2.73049e-10	mDC
OAS2	2.24489e-14	0.285397	3.15699e-10	mDC
IFI44L	2.89579e-14	0.399842	4.07234e-10	mDC
PSMD4	3.68717e-14	0.252862	5.18526e-10	mDC
HMGB2	7.68407e-14	0.390172	1.08061e-09	mDC
PPP1R14A	1.62054e-12	0.279708	2.27897e-08	mDC
SSU72	4.88141e-12	0.250245	6.86472e-08	mDC
C1QA	9.54332e-12	0.413802	1.34208e-07	mDC
IRF1	1.51044e-11	-0.349677	2.12413e-07	mDC
NR4A1	2.09305e-11	-0.287705	2.94345e-07	mDC
LY6E	3.87756e-11	0.27667	5.45301e-07	mDC
FPR1	8.86104e-11	0.369542	1.24613e-06	mDC
CREG1	1.58616e-10	0.285549	2.23062e-06	mDC
OAS1	5.29223e-10	0.271846	7.44247e-06	mDC
IFIT3	8.88645e-10	0.258	1.2497e-05	mDC
H1FX	1.2907e-09	0.252849	1.81511e-05	mDC
NR4A2	1.85073e-09	-0.317781	2.60268e-05	mDC
IL1B	3.37229e-09	-0.266794	4.74245e-05	mDC
IGHG3	8.32214e-09	0.266434	0.000117034	mDC
CCL3	9.16775e-09	-0.339602	0.000128926	mDC
MT2A	2.80991e-08	0.447814	0.000395158	mDC
TRIM22	3.11585e-08	0.252633	0.000438182	mDC
FABP5	3.18538e-08	0.250607	0.00044796	mDC
XAF1	4.53953e-08	0.255234	0.000638394	mDC
ARL4C	6.23051e-08	-0.29977	0.000876197	mDC
PARP9	1.34294e-07	0.306806	0.00188858	mDC
NEAT1	1.97646e-07	-0.388743	0.0027795	mDC
FOSB	4.11613e-07	-0.379942	0.00578852	mDC
DUSP2	7.01177e-07	-0.314799	0.00986065	mDC
APOBEC3A	1.2648e-06	0.342858	0.0177869	mDC
IFI30	1.62018e-06	-0.284132	0.0227846	mDC
S100A8	1.73526e-06	0.507942	0.024403	mDC
IER2	2.38705e-06	-0.370125	0.0335691	mDC
AXL	2.8512e-06	0.258565	0.0400964	mDC

## Sheet: S10_LDNClstMarker
Table S10. This table captures the fold changes of all DEGs , comparing cells from one subset to all other subsets within LDNs (cluster markers of LDN)
gene	p_val	avg_logFC	p_val_adj	cluster
FTH1	0	2.99478	0	LDG
FCGR3B	0	2.84027	0	LDG
G0S2	0	2.75105	0	LDG
NAMPT	0	2.70647	0	LDG
SAT1	0	2.61932	0	LDG
IFITM3	0	2.53811	0	LDG
RGS2	0	2.53783	0	LDG
NEAT1	0	2.44027	0	LDG
IFITM2	0	2.39347	0	LDG
ZFP36L1	0	2.23958	0	LDG
SLC25A37	0	2.21705	0	LDG
CXCR2	0	2.19894	0	LDG
SOD2	0	2.18657	0	LDG
AQP9	0	2.13174	0	LDG
CEBPB	0	2.08395	0	LDG
DUSP1	0	2.01502	0	LDG
CMTM2	0	2.01465	0	LDG
VNN2	0	2.00046	0	LDG
JUNB	0	1.9768	0	LDG
ZFP36	0	1.92923	0	LDG
SELL	0	1.89919	0	LDG
ITM2B	0	1.88414	0	LDG
GBP2	0	1.87238	0	LDG
FCGR2A	0	1.82139	0	LDG
CLEC7A	0	1.79422	0	LDG
BCL2A1	0	1.78615	0	LDG
FPR1	0	1.77894	0	LDG
TREM1	0	1.7753	0	LDG
ALPL	0	1.77386	0	LDG
FAM129A	0	1.73307	0	LDG
CSF3R	0	1.67447	0	LDG
FOS	0	1.66817	0	LDG
XPO6	0	1.61563	0	LDG
S100A11	0	1.59133	0	LDG
LITAF	0	1.51448	0	LDG
SMCHD1	0	1.49097	0	LDG
C5AR1	0	1.47	0	LDG
PLEK	0	1.44975	0	LDG
SMAP2	0	1.43946	0	LDG
B2M	0	1.41113	0	LDG
YPEL3	0	1.39582	0	LDG
RNF149	0	1.35302	0	LDG
SDCBP	0	1.29758	0	LDG
HLA-C	0	1.2743	0	LDG
H3F3B	0	1.23652	0	LDG
PNRC1	0	1.23537	0	LDG
HLA-E	0	1.21477	0	LDG
S100A4	0	1.14619	0	LDG
PTPRC	0	1.08244	0	LDG
HLA-B	0	0.852612	0	LDG
TPT1	0	-0.593612	0	LDG
MT-CO2	0	-0.706545	0	LDG
PFN1	0	-0.734964	0	LDG
SLPI	0	-0.759264	0	LDG
CALM1	0	-0.765029	0	LDG
RPS24	0	-0.783701	0	LDG
COL17A1	0	-0.814415	0	LDG
GAPDH	0	-0.846718	0	LDG
RAB13	0	-0.857528	0	LDG
GSN	0	-0.908923	0	LDG
APP	0	-0.917479	0	LDG
FBXO9	0	-0.936765	0	LDG
ANXA3	0	-0.942435	0	LDG
MT-CO3	0	-0.955685	0	LDG
CDCA7L	0	-0.956041	0	LDG
HMGN1	0	-0.963669	0	LDG
INHBA	0	-0.985442	0	LDG
CITED4	0	-0.986559	0	LDG
PLAC8	0	-0.993595	0	LDG
C20orf27	0	-1.01655	0	LDG
CEACAM1	0	-1.04474	0	LDG
HDGF	0	-1.0449	0	LDG
NKG7	0	-1.05411	0	LDG
EMB	0	-1.08703	0	LDG
VSTM1	0	-1.09585	0	LDG
ADSS	0	-1.10789	0	LDG
SPN	0	-1.12018	0	LDG
MT-CO1	0	-1.12475	0	LDG
LDHA	0	-1.13388	0	LDG
RPLP1	0	-1.13637	0	LDG
ANP32B	0	-1.1368	0	LDG
MTDH	0	-1.1439	0	LDG
YWHAH	0	-1.15988	0	LDG
SERPINB10	0	-1.18477	0	LDG
H1FX	0	-1.22628	0	LDG
SVIP	0	-1.26059	0	LDG
CHIT1	0	-1.27872	0	LDG
ATP8B4	0	-1.2917	0	LDG
FCN1	0	-1.30014	0	LDG
H1F0	0	-1.30066	0	LDG
RGCC	0	-1.30448	0	LDG
OLR1	0	-1.30917	0	LDG
LTA4H	0	-1.31694	0	LDG
ARG1	0	-1.43852	0	LDG
NUCB2	0	-1.45652	0	LDG
ANXA1	0	-1.49799	0	LDG
GPI	0	-1.65582	0	LDG
UGCG	0	-1.75103	0	LDG
HMGN2	0	-1.78842	0	LDG
HP	0	-1.78987	0	LDG
STOM	0	-1.79885	0	LDG
RNASE3	0	-1.80179	0	LDG
CPNE3	0	-1.83958	0	LDG
CYBB	0	-1.93594	0	LDG
RNASE2	0	-2.14085	0	LDG
MS4A3	0	-2.19421	0	LDG
ELANE	0	-2.3731	0	LDG
LYZ	0	-2.42009	0	LDG
AZU1	0	-2.60541	0	LDG
MMP8	0	-2.96537	0	LDG
BPI	0	-3.00327	0	LDG
CAMP	0	-3.40785	0	LDG
RETN	0	-3.49948	0	LDG
LCN2	0	-4.04505	0	LDG
PROK2	1.60967e-307	1.80736	2.26368e-303	LDG
COX7A2L	3.49621e-307	-0.864716	4.91673e-303	LDG
MYL6	5.16486e-306	-0.698403	7.26334e-302	LDG
ENO1	2.79446e-305	-0.932948	3.92985e-301	LDG
RPL27	3.76139e-305	-0.675981	5.28964e-301	LDG
LGALS3	1.22169e-302	-0.913334	1.71807e-298	LDG
GSTP1	5.29855e-302	-1.18284	7.45134e-298	LDG
HMGB2	1.94041e-299	-0.823164	2.72881e-295	LDG
S100A8	1.29019e-297	-0.867898	1.81439e-293	LDG
GLUL	1.93267e-296	1.63502	2.71792e-292	LDG
LRRK2	2.23688e-294	1.52107	3.14573e-290	LDG
MME	3.18324e-294	1.69831	4.47659e-290	LDG
LYN	2.72888e-293	1.28497	3.83762e-289	LDG
RPLP2	3.89971e-289	-0.804324	5.48417e-285	LDG
ITGAX	2.56101e-286	1.56885	3.60154e-282	LDG
IRF2BP2	1.46689e-284	-0.859093	2.06288e-280	LDG
FFAR2	1.61057e-284	1.65202	2.26494e-280	LDG
FAR2	1.21183e-283	-0.755368	1.70419e-279	LDG
MPO	7.81544e-283	-2.54511	1.09909e-278	LDG
TSPO	3.79105e-282	-0.736812	5.33135e-278	LDG
CANX	1.4873e-280	-0.980185	2.09158e-276	LDG
CLINT1	3.44143e-279	-0.810573	4.83968e-275	LDG
H2AFV	9.98115e-278	-0.916105	1.40365e-273	LDG
CLEC2B	3.67885e-277	1.53142	5.17357e-273	LDG
ALDH3B1	8.53982e-275	-0.761709	1.20095e-270	LDG
LY96	8.7279e-275	1.4694	1.2274e-270	LDG
S100P	3.6092e-272	-0.601212	5.07562e-268	LDG
MCL1	3.70393e-272	1.05126	5.20884e-268	LDG
TXNIP	1.11836e-271	1.34337	1.57274e-267	LDG
FUT4	2.20228e-271	-0.788417	3.09706e-267	LDG
STEAP4	1.92357e-269	1.56535	2.70511e-265	LDG
TYROBP	1.35658e-266	0.797444	1.90775e-262	LDG
B4GALT5	2.39489e-266	-0.80552	3.36793e-262	LDG
GYS1	3.67426e-266	-0.730386	5.16711e-262	LDG
VAMP8	1.01171e-265	-0.889393	1.42277e-261	LDG
CTSD	2.13449e-261	-0.788147	3.00173e-257	LDG
AGPS	3.39822e-261	-0.717124	4.77892e-257	LDG
CREB5	2.12952e-260	1.54336	2.99475e-256	LDG
RPS28	8.50742e-259	-0.590794	1.1964e-254	LDG
SEC63	1.83698e-258	-0.757153	2.58334e-254	LDG
COX4I1	2.09983e-258	-0.810481	2.953e-254	LDG
FTL	2.93249e-258	1.04062	4.12395e-254	LDG
PRAM1	3.5335e-258	-0.724738	4.96916e-254	LDG
NABP1	5.53455e-257	1.56833	7.78323e-253	LDG
PADI4	2.36812e-256	-1.17347	3.33029e-252	LDG
APMAP	1.77412e-254	-0.827753	2.49495e-250	LDG
IGSF6	6.06873e-254	1.40362	8.53445e-250	LDG
VAT1	4.75513e-252	-0.736738	6.68713e-248	LDG
IFITM1	1.03836e-251	1.45882	1.46024e-247	LDG
LTB	3.78788e-251	1.28887	5.3269e-247	LDG
EVI2B	1.61347e-250	1.00779	2.26903e-246	LDG
MXD1	1.05025e-248	1.26925	1.47696e-244	LDG
IKZF1	1.16392e-248	-0.730662	1.63682e-244	LDG
VMP1	4.79163e-248	1.38157	6.73846e-244	LDG
FAM107B	1.855e-247	-0.708225	2.60868e-243	LDG
RPS8	3.65196e-247	-0.430929	5.13575e-243	LDG
DUT	5.84759e-247	-1.24489	8.22347e-243	LDG
KIAA1551	7.08533e-247	1.45521	9.9641e-243	LDG
TUBA1A	1.80034e-246	1.38888	2.53183e-242	LDG
SCP2	3.64934e-246	-0.749759	5.13206e-242	LDG
ALDH2	4.19587e-245	-0.76247	5.90066e-241	LDG
SORT1	4.88937e-244	-0.709921	6.87592e-240	LDG
FCGR3A	1.4954e-240	1.48813	2.10299e-236	LDG
CPNE2	2.35257e-239	-0.644421	3.30841e-235	LDG
SERPINA1	2.85616e-239	1.13426	4.01661e-235	LDG
ROMO1	2.97826e-239	-0.824249	4.18832e-235	LDG
AP3S1	4.01631e-239	-0.737007	5.64813e-235	LDG
PKM	5.75491e-239	-0.755018	8.09313e-235	LDG
ACSL1	1.29299e-238	1.32919	1.81834e-234	LDG
RPL21	3.94522e-238	-0.569476	5.54816e-234	LDG
RAB31	5.16184e-237	-0.660578	7.2591e-233	LDG
RPS14	1.45493e-235	-0.563528	2.04607e-231	LDG
GYG1	1.20759e-234	-0.643207	1.69824e-230	LDG
IRF1	4.09777e-234	1.36471	5.76269e-230	LDG
PTMA	1.97722e-232	-0.922571	2.78056e-228	LDG
KLF2	8.69449e-232	1.44969	1.22271e-227	LDG
RPL7	1.31396e-230	-0.767868	1.84782e-226	LDG
SLC11A1	4.8945e-230	1.40097	6.88313e-226	LDG
PDZD8	1.75143e-229	-0.732468	2.46303e-225	LDG
JDP2	1.9647e-228	-0.669656	2.76296e-224	LDG
RPL35A	3.00913e-228	-0.48535	4.23174e-224	LDG
LAIR1	1.20686e-226	-0.683603	1.69721e-222	LDG
GRN	2.8543e-226	-0.80301	4.01401e-222	LDG
CR1	2.93744e-226	1.42972	4.13093e-222	LDG
BTG2	1.62722e-225	1.41807	2.28836e-221	LDG
GBP1	6.76246e-225	1.51391	9.51005e-221	LDG
GBP5	7.58507e-224	1.75854	1.06669e-219	LDG
RAB27A	9.79176e-224	-0.641224	1.37702e-219	LDG
MBOAT7	1.60002e-223	1.34149	2.25011e-219	LDG
CAPG	1.89005e-222	-0.685197	2.65798e-218	LDG
GADD45A	2.38791e-222	-0.705063	3.35812e-218	LDG
ANP32E	2.69104e-222	-0.795212	3.78442e-218	LDG
RPS20	1.80089e-221	-0.46208	2.53259e-217	LDG
RPL22	1.00835e-218	-0.778431	1.41804e-214	LDG
NDUFA4	1.76273e-218	-0.629386	2.47893e-214	LDG
LIMK2	2.88434e-218	1.50801	4.05625e-214	LDG
CSTA	8.51362e-218	-0.623759	1.19727e-213	LDG
IFIT3	2.31957e-215	1.82543	3.26201e-211	LDG
CLEC12A	1.65138e-214	-0.623734	2.32233e-210	LDG
IER2	1.48347e-213	1.71712	2.0862e-209	LDG
IFIT2	1.73261e-213	1.78576	2.43656e-209	LDG
PTDSS1	8.61162e-213	-0.590773	1.21105e-208	LDG
P4HB	1.74367e-212	-0.843164	2.45213e-208	LDG
TESC	5.03843e-211	-0.672794	7.08555e-207	LDG
ACTG1	7.87361e-211	-0.466234	1.10727e-206	LDG
RPL39	9.05699e-211	-0.954827	1.27368e-206	LDG
PABPC1	1.38235e-210	-0.577285	1.944e-206	LDG
RPL8	5.44498e-210	-0.488324	7.65728e-206	LDG
TMSB4X	4.87639e-209	-0.382543	6.85766e-205	LDG
MCU	3.88025e-207	-0.626355	5.4568e-203	LDG
MRPL51	4.84398e-207	-0.71684	6.81209e-203	LDG
TNFSF10	2.26692e-205	1.32609	3.18798e-201	LDG
BASP1	4.60486e-204	0.900938	6.47581e-200	LDG
NFKBIA	3.94901e-203	1.58441	5.55349e-199	LDG
RPL15	4.10945e-203	-0.578046	5.77912e-199	LDG
RPS12	4.31185e-203	-0.288719	6.06375e-199	LDG
RPL37A	4.33076e-203	-0.467247	6.09034e-199	LDG
PSMB7	3.95948e-199	-0.735564	5.56821e-195	LDG
MX2	8.10723e-199	1.30016	1.14012e-194	LDG
MFSD10	9.48446e-199	-0.682622	1.3338e-194	LDG
HIST1H4C	1.01029e-198	-1.59804	1.42077e-194	LDG
ANXA4	7.19295e-198	-0.545651	1.01154e-193	LDG
TRIM22	1.00785e-197	1.2717	1.41734e-193	LDG
CXCR1	3.54219e-197	1.36025	4.98138e-193	LDG
TKT	2.14931e-196	-0.632345	3.02257e-192	LDG
RPL23	2.35221e-196	-0.392139	3.30792e-192	LDG
PLBD1	8.11555e-196	-1.14547	1.14129e-191	LDG
TPP1	8.56936e-196	-0.665921	1.20511e-191	LDG
ERP29	7.28213e-195	-0.657611	1.02409e-190	LDG
RPL6	7.56046e-195	-0.467541	1.06323e-190	LDG
PGD	4.3852e-194	-0.568749	6.16691e-190	LDG
SP110	5.20287e-194	1.267	7.3168e-190	LDG
ATF4	1.66786e-193	-0.678384	2.34551e-189	LDG
RNASEH2C	1.55616e-192	-0.751655	2.18843e-188	LDG
CYP4F3	4.10517e-192	-0.600705	5.7731e-188	LDG
KCNJ15	4.25725e-192	1.41212	5.98698e-188	LDG
HNRNPAB	2.02168e-191	-0.75516	2.84309e-187	LDG
PPIA	1.622e-190	-0.72904	2.28102e-186	LDG
MSRA	2.01607e-190	-0.591758	2.8352e-186	LDG
RPL12	2.81504e-189	-0.480169	3.95879e-185	LDG
PAXBP1	1.26736e-188	-0.665607	1.7823e-184	LDG
TTN-AS1	4.09168e-188	-0.602578	5.75413e-184	LDG
CD63	9.03242e-187	-0.632326	1.27023e-182	LDG
PDE4D	1.17417e-186	-0.63488	1.65123e-182	LDG
CSF2RB	8.85334e-186	1.28775	1.24505e-181	LDG
RPL11	1.01212e-185	-0.291388	1.42334e-181	LDG
CCND3	2.76494e-185	-0.578936	3.88833e-181	LDG
ARFGEF1	4.05215e-185	-0.558787	5.69854e-181	LDG
RPS23	7.70034e-184	-0.347718	1.0829e-179	LDG
EEF1A1	2.06247e-183	-0.507945	2.90046e-179	LDG
CS	4.44237e-183	-0.545243	6.24731e-179	LDG
MIS18BP1	1.37195e-182	-0.691108	1.92937e-178	LDG
HLA-A	1.46312e-182	0.619328	2.05758e-178	LDG
HNRNPH1	8.31341e-182	-0.669923	1.16912e-177	LDG
IL1R2	3.58293e-181	1.06532	5.03867e-177	LDG
NDUFS5	1.05175e-180	-0.67283	1.47907e-176	LDG
PTGS2	1.18329e-179	1.60946	1.66406e-175	LDG
PTEN	1.4458e-179	1.14039	2.03323e-175	LDG
CITED2	3.4989e-179	-0.60985	4.9205e-175	LDG
UGP2	1.3112e-177	-0.589806	1.84394e-173	LDG
LILRB3	2.24047e-177	1.09924	3.15077e-173	LDG
VCL	1.62309e-176	-0.560926	2.28255e-172	LDG
CD164	2.68189e-176	-0.581561	3.77155e-172	LDG
CASP4	2.92363e-176	1.16903	4.1115e-172	LDG
UQCRH	4.47427e-176	-0.622006	6.29217e-172	LDG
MMP25	1.11475e-175	1.17089	1.56768e-171	LDG
TLR2	2.4963e-175	1.11655	3.51055e-171	LDG
TSPAN2	8.29668e-175	-0.61941	1.16676e-170	LDG
RPN2	8.89903e-175	-0.637392	1.25147e-170	LDG
SERPINB1	6.57342e-174	-0.555473	9.2442e-170	LDG
HCST	1.03423e-173	-0.598685	1.45444e-169	LDG
AMPD3	1.35242e-173	-0.511366	1.9019e-169	LDG
GBE1	6.10981e-173	-0.510159	8.59222e-169	LDG
ANXA6	1.25568e-172	-0.618239	1.76586e-168	LDG
ZNF207	1.00643e-171	-0.64375	1.41534e-167	LDG
STK17B	1.15499e-171	0.859268	1.62427e-167	LDG
RPL9	3.19909e-170	-0.367492	4.49888e-166	LDG
DNAJC13	4.27113e-170	-0.575074	6.00649e-166	LDG
RPS13	1.51592e-169	-0.335797	2.13183e-165	LDG
RNF213	4.63767e-169	1.12194	6.52196e-165	LDG
SECTM1	8.9455e-169	1.18341	1.25801e-164	LDG
SOCS3	3.28653e-168	1.42825	4.62185e-164	LDG
ENY2	1.5106e-167	-0.559044	2.12436e-163	LDG
CD53	1.91784e-167	1.04156	2.69706e-163	LDG
RPL13A	1.18256e-166	-0.287478	1.66304e-162	LDG
RPL36	2.30927e-165	-0.452473	3.24752e-161	LDG
CYTH4	2.42686e-165	1.15494	3.41289e-161	LDG
RPS15	3.01136e-165	-0.53918	4.23488e-161	LDG
RBX1	4.50502e-163	-0.517175	6.33541e-159	LDG
COX7C	5.45025e-163	-0.521172	7.66469e-159	LDG
PSMA7	3.24289e-162	-0.567887	4.56048e-158	LDG
LY6E	7.6347e-162	1.34337	1.07367e-157	LDG
SLC36A4	2.14317e-161	-0.527603	3.01393e-157	LDG
DDX60L	2.38374e-161	1.20242	3.35225e-157	LDG
RBM47	1.0493e-160	1.28489	1.47563e-156	LDG
CD59	1.49553e-160	-0.546774	2.10316e-156	LDG
CARD16	9.08014e-160	1.13524	1.27694e-155	LDG
NDUFB9	1.04345e-159	-0.5895	1.4674e-155	LDG
PDXK	1.17957e-159	-0.557003	1.65883e-155	LDG
PRDX5	1.1649e-158	-0.574524	1.6382e-154	LDG
SPINT2	2.83492e-158	-0.558907	3.98674e-154	LDG
PLAUR	3.32614e-158	1.44028	4.67755e-154	LDG
PELI1	9.94878e-158	1.25762	1.3991e-153	LDG
RPS7	3.86403e-157	-0.565925	5.43399e-153	LDG
SEC14L1	4.01051e-157	1.18787	5.63999e-153	LDG
RPL5	4.74999e-157	-0.268267	6.67991e-153	LDG
HP1BP3	1.64536e-156	-0.561317	2.31387e-152	LDG
TUBB	8.70246e-156	-0.901365	1.22383e-151	LDG
RPL13	1.62034e-153	-0.41252	2.27868e-149	LDG
HNRNPA2B1	5.64976e-153	-0.476524	7.94526e-149	LDG
VIM	1.54834e-152	-0.468141	2.17743e-148	LDG
ANKRD28	1.88574e-152	-0.684103	2.65191e-148	LDG
RPL26	2.12059e-151	-0.429623	2.98219e-147	LDG
NUDT3	2.89477e-151	-0.473415	4.07092e-147	LDG
WAC-AS1	3.35595e-151	-0.510006	4.71947e-147	LDG
CSGALNACT1	2.83253e-150	-0.517536	3.98339e-146	LDG
TNFSF13B	6.13466e-149	1.16579	8.62718e-145	LDG
R3HDM4	1.20918e-148	1.07156	1.70047e-144	LDG
SFPQ	2.43463e-148	-0.508025	3.42382e-144	LDG
H2AFY	1.84375e-147	-0.476151	2.59287e-143	LDG
RPL24	3.27158e-146	-0.48367	4.60082e-142	LDG
JMJD1C	3.34807e-146	1.18905	4.70839e-142	LDG
QSOX1	7.51584e-146	-0.462059	1.05695e-141	LDG
CAT	1.03499e-145	-0.432558	1.45551e-141	LDG
S100A9	1.37159e-145	-0.504242	1.92887e-141	LDG
RGL4	1.80328e-145	-0.515411	2.53595e-141	LDG
CD14	3.13266e-145	1.17108	4.40546e-141	LDG
LIMD2	3.42511e-145	1.02204	4.81673e-141	LDG
SPTBN1	9.56048e-145	-0.535826	1.34449e-140	LDG
YBX1	3.07654e-144	-0.527207	4.32654e-140	LDG
PHACTR1	1.12441e-143	1.31413	1.58125e-139	LDG
TNFRSF1B	2.08662e-143	1.08233	2.93441e-139	LDG
NUMB	5.68637e-142	1.14358	7.99674e-138	LDG
PILRA	2.15679e-141	1.09352	3.0331e-137	LDG
ARHGAP26	4.59434e-141	1.2802	6.46102e-137	LDG
SH3GLB1	1.11708e-140	1.05921	1.57095e-136	LDG
SHISA5	1.92199e-140	1.11477	2.7029e-136	LDG
SYK	1.29678e-139	-0.483506	1.82367e-135	LDG
RPL7A	1.78775e-139	-0.319129	2.51411e-135	LDG
SUCO	2.04319e-139	-0.5001	2.87333e-135	LDG
HSP90B1	2.09207e-139	-0.704678	2.94208e-135	LDG
SPI1	7.71508e-139	0.8625	1.08497e-134	LDG
PREX1	1.05431e-138	1.04849	1.48268e-134	LDG
PRKAA1	4.6552e-138	-0.504035	6.54661e-134	LDG
EIF4EBP2	5.35535e-138	-0.433522	7.53123e-134	LDG
TAGLN2	1.20835e-137	1.02202	1.69931e-133	LDG
TNFAIP8	2.87466e-137	-0.460247	4.04263e-133	LDG
CD47	5.00832e-137	-0.442167	7.0432e-133	LDG
XRCC5	2.03633e-136	-0.487846	2.86369e-132	LDG
PNPLA2	1.0226e-135	-0.500482	1.43809e-131	LDG
PSMB9	3.64354e-135	1.0329	5.12392e-131	LDG
TFDP1	1.2617e-134	-0.482571	1.77433e-130	LDG
ATP2A3	2.24929e-133	-0.495715	3.16317e-129	LDG
ISG20	1.31675e-132	1.00205	1.85175e-128	LDG
RSL24D1	1.34096e-131	-0.510701	1.88579e-127	LDG
HNRNPD	1.58729e-131	-0.479409	2.23221e-127	LDG
CYTIP	6.90998e-131	0.945385	9.7175e-127	LDG
SERF2	1.66839e-130	-0.543107	2.34626e-126	LDG
FGL2	1.33896e-129	1.05079	1.88298e-125	LDG
RIOK3	1.39825e-129	-0.506625	1.96636e-125	LDG
MT-ATP6	5.29195e-129	-0.433561	7.44207e-125	LDG
MZT2B	6.97126e-129	-0.612456	9.80368e-125	LDG
RPL18	2.49141e-127	-0.299416	3.50367e-123	LDG
IDS	2.85464e-127	0.980427	4.01448e-123	LDG
TMEM170B	3.60021e-127	-0.390758	5.06297e-123	LDG
NDUFB2	6.55981e-126	-0.525115	9.22506e-122	LDG
CPPED1	6.64828e-126	1.08796	9.34948e-122	LDG
NINJ1	2.39208e-124	0.968486	3.36398e-120	LDG
SCPEP1	1.99043e-123	-0.441048	2.79915e-119	LDG
SYNE1	5.1909e-123	-0.623198	7.29996e-119	LDG
MAP4K4	1.36061e-122	0.938548	1.91343e-118	LDG
MBOAT2	4.08142e-122	-0.347802	5.7397e-118	LDG
RPL35	7.50506e-122	-0.526633	1.05544e-117	LDG
RPL37	1.3951e-121	-0.308919	1.96193e-117	LDG
COX5A	1.61383e-121	-0.482614	2.26953e-117	LDG
COX8A	3.27924e-121	-0.538725	4.6116e-117	LDG
TBCA	4.12728e-121	-0.461311	5.8042e-117	LDG
HIST1H2AC	4.9009e-121	1.05035	6.89214e-117	LDG
RPLP0	9.80962e-121	-0.45674	1.37953e-116	LDG
MT-ND3	3.49399e-120	-0.380389	4.9136e-116	LDG
BCL6	4.24956e-120	1.15435	5.97615e-116	LDG
SEC11A	7.08455e-120	-0.436802	9.963e-116	LDG
RPS26	4.22743e-119	-0.508052	5.94504e-115	LDG
XIST	1.523e-118	-0.504672	2.14179e-114	LDG
SSR4	1.74281e-118	-0.641687	2.45091e-114	LDG
TMEM87A	2.30958e-118	-0.447481	3.24796e-114	LDG
SELPLG	5.31634e-118	0.954889	7.47637e-114	LDG
PPP1R15A	5.47407e-118	1.19253	7.69818e-114	LDG
TNFRSF10C	7.0636e-118	1.10561	9.93354e-114	LDG
CDC42EP3	2.30003e-117	1.04858	3.23453e-113	LDG
IFI16	2.52787e-117	1.05268	3.55495e-113	LDG
AP1S2	4.13072e-117	-0.388543	5.80904e-113	LDG
TAP1	5.69765e-116	1.04534	8.0126e-112	LDG
SEC61G	8.73499e-116	-0.509859	1.2284e-111	LDG
TMEM123	1.47427e-115	-0.389252	2.07327e-111	LDG
HNRNPA1	1.7987e-115	-0.433018	2.52951e-111	LDG
TNFAIP2	2.02104e-115	1.18928	2.84219e-111	LDG
COTL1	6.43444e-115	0.76688	9.04875e-111	LDG
G6PD	1.58284e-114	-0.404994	2.22595e-110	LDG
SRSF3	2.53903e-114	-0.478791	3.57064e-110	LDG
RPL19	3.33108e-114	-0.259942	4.6845e-110	LDG
XAF1	4.97409e-114	1.14706	6.99506e-110	LDG
PCMT1	2.94554e-113	-0.417845	4.14232e-109	LDG
TMEM154	6.01616e-113	0.967594	8.46053e-109	LDG
PNN	9.66354e-113	-0.455322	1.35898e-108	LDG
NCF2	1.96768e-112	0.842453	2.76715e-108	LDG
RPL4	2.83774e-112	-0.262447	3.99071e-108	LDG
TM9SF2	3.05289e-112	-0.357841	4.29328e-108	LDG
GPR160	1.62722e-111	-0.38577	2.28836e-107	LDG
COX6C	2.71045e-111	-0.421362	3.81171e-107	LDG
SRP9	2.82655e-111	-0.4546	3.97497e-107	LDG
POLR2L	3.32925e-111	-0.515584	4.68192e-107	LDG
TRA2B	2.3549e-110	-0.462075	3.31169e-106	LDG
IL1RN	3.51495e-110	1.10175	4.94308e-106	LDG
RASSF3	1.48329e-109	0.982911	2.08595e-105	LDG
HMGB1	2.11305e-109	-0.742741	2.97158e-105	LDG
TPI1	6.16087e-109	-0.41815	8.66404e-105	LDG
PHACTR2	1.27865e-108	-0.395014	1.79816e-104	LDG
SNX3	1.56087e-108	-0.377146	2.19506e-104	LDG
DIAPH2	3.20125e-108	-0.35494	4.50191e-104	LDG
ZDHHC3	3.21462e-108	-0.382746	4.52072e-104	LDG
DUSP6	4.66937e-108	-0.351816	6.56653e-104	LDG
ATP6AP2	8.38541e-108	-0.386794	1.17924e-103	LDG
SERBP1	1.50659e-107	-0.44184	2.11872e-103	LDG
KLF6	3.86051e-107	0.691431	5.42903e-103	LDG
CKLF	5.9355e-107	0.918585	8.34709e-103	LDG
PTPN18	8.81456e-107	-0.385761	1.23959e-102	LDG
SRSF10	3.86975e-106	-0.542219	5.44203e-102	LDG
STT3B	5.05683e-106	-0.42255	7.11141e-102	LDG
ACTR2	8.65559e-106	-0.341257	1.21723e-101	LDG
FPR2	1.23659e-105	0.953973	1.73902e-101	LDG
RBM3	2.09375e-105	-0.365934	2.94443e-101	LDG
APOL6	3.13861e-105	0.951943	4.41383e-101	LDG
RPSA	5.30465e-105	-0.377065	7.45994e-101	LDG
MBP	1.61967e-104	0.964712	2.27774e-100	LDG
LSP1	6.60844e-104	0.698694	9.29345e-100	LDG
RPS3A	8.22779e-104	-0.371424	1.15707e-99	LDG
CASP1	2.07885e-103	0.862081	2.92349e-99	LDG
CMTM7	9.11246e-103	-0.254523	1.28148e-98	LDG
MT-ND4	2.27148e-102	-0.413917	3.19438e-98	LDG
HM13	4.08032e-102	-0.373245	5.73815e-98	LDG
ANP32A	4.51291e-102	0.810561	6.34651e-98	LDG
BST1	7.58975e-102	-0.363777	1.06735e-97	LDG
APOBEC3A	1.21133e-101	0.937157	1.70349e-97	LDG
RBM17	1.29367e-101	-0.395337	1.81929e-97	LDG
MGAT4A	5.85973e-101	-0.394254	8.24053e-97	LDG
CAPNS1	6.59158e-101	-0.379173	9.26974e-97	LDG
FLNA	8.53516e-101	-0.394891	1.2003e-96	LDG
CDA	9.02804e-101	-0.34823	1.26961e-96	LDG
GSTO1	1.89423e-100	-0.459338	2.66386e-96	LDG
USP15	2.06123e-100	0.872772	2.89871e-96	LDG
CLEC4E	5.02554e-100	0.949977	7.06742e-96	LDG
SNRPD3	2.60774e-99	-0.368078	3.66727e-95	LDG
UBE2D1	9.08844e-99	0.931134	1.27811e-94	LDG
CPD	1.37748e-98	0.940361	1.93715e-94	LDG
C1orf162	5.99625e-98	-0.375132	8.43252e-94	LDG
EIF3E	6.752e-98	-0.384732	9.49534e-94	LDG
UQCRFS1	8.81143e-98	-0.427471	1.23915e-93	LDG
CDC42SE1	1.82687e-97	0.853645	2.56912e-93	LDG
SERTAD2	2.87356e-97	-0.334684	4.04109e-93	LDG
RCOR1	3.94305e-97	-0.312061	5.54511e-93	LDG
OSCAR	5.92269e-97	-0.321942	8.32907e-93	LDG
KIF5B	7.25129e-97	-0.360816	1.01975e-92	LDG
NAP1L1	1.26735e-96	-0.293267	1.78227e-92	LDG
RPS25	1.35895e-96	-0.310096	1.91109e-92	LDG
PSMD7	2.20723e-96	-0.363133	3.10403e-92	LDG
SLC2A3	4.97808e-94	0.752071	7.00067e-90	LDG
TOMM7	1.61922e-93	-0.294888	2.2771e-89	LDG
FOSL2	1.69003e-93	0.914527	2.37669e-89	LDG
RNF13	4.09939e-93	0.883119	5.76497e-89	LDG
LRRFIP2	4.3845e-93	-0.30491	6.16592e-89	LDG
AZIN1	1.49597e-92	-0.365923	2.10379e-88	LDG
CKAP4	8.20508e-92	-0.476823	1.15388e-87	LDG
RPS11	1.63373e-91	-0.323473	2.29752e-87	LDG
CIR1	1.95952e-91	0.880916	2.75567e-87	LDG
TMEM258	2.17144e-91	-0.371438	3.0537e-87	LDG
CD55	2.43469e-91	0.755307	3.42391e-87	LDG
UBA52	2.48463e-91	-0.446887	3.49414e-87	LDG
PARP9	2.63506e-91	0.896791	3.70569e-87	LDG
EIF4B	5.45693e-91	-0.340924	7.67409e-87	LDG
C9orf78	1.51074e-90	-0.369987	2.12455e-86	LDG
PARP14	9.79894e-90	0.988215	1.37802e-85	LDG
TYMP	4.16777e-89	0.83474	5.86114e-85	LDG
NFKBIZ	5.78336e-89	0.923366	8.13313e-85	LDG
PICALM	1.40165e-88	0.945205	1.97114e-84	LDG
SH3BGRL	1.17455e-87	-0.293981	1.65177e-83	LDG
WIPF1	1.79409e-87	0.848451	2.52302e-83	LDG
HNRNPM	1.95646e-87	-0.317251	2.75136e-83	LDG
SLC25A5	6.92387e-87	-0.353795	9.73704e-83	LDG
TLE3	7.34977e-87	0.892245	1.0336e-82	LDG
ITGAM	8.02141e-87	-0.39302	1.12805e-82	LDG
NOP10	1.06699e-86	0.87977	1.50051e-82	LDG
GDI2	2.28197e-86	-0.307023	3.20913e-82	LDG
CYFIP2	3.27664e-86	-0.328948	4.60794e-82	LDG
SRSF9	8.95581e-86	-0.360732	1.25946e-81	LDG
LIMS1	1.0605e-85	-0.334337	1.49138e-81	LDG
HK3	1.22428e-85	-0.297925	1.72171e-81	LDG
MFSD1	2.17564e-85	-0.29936	3.0596e-81	LDG
ARHGDIA	2.96162e-85	-0.320383	4.16493e-81	LDG
IFI6	4.5009e-85	1.21812	6.32962e-81	LDG
MT-ATP8	8.33841e-85	-0.499685	1.17263e-80	LDG
LNPEP	1.16119e-84	-0.395479	1.63298e-80	LDG
UBE2B	1.56503e-84	0.792962	2.2009e-80	LDG
CD44	2.44079e-84	0.823705	3.43249e-80	LDG
RNASET2	3.07981e-84	0.846413	4.33113e-80	LDG
UBE2R2	3.58467e-84	0.903451	5.04113e-80	LDG
SRGN	4.64202e-84	-0.459285	6.52807e-80	LDG
PGS1	7.59242e-84	0.827645	1.06772e-79	LDG
NUCKS1	9.54324e-84	-0.413182	1.34207e-79	LDG
MT-CYB	1.15841e-83	-0.376483	1.62907e-79	LDG
PSME1	2.74298e-83	0.800714	3.85745e-79	LDG
RAB5B	3.12359e-83	-0.287984	4.39271e-79	LDG
CTSS	5.40713e-83	0.572952	7.60405e-79	LDG
CAST	8.6041e-83	-0.322677	1.20999e-78	LDG
SNRPD2	1.41579e-82	-0.385142	1.99102e-78	LDG
YWHAB	3.14425e-82	-0.307373	4.42175e-78	LDG
EGR1	4.12114e-82	1.33464	5.79555e-78	LDG
FOXN2	1.28861e-81	-0.326041	1.81217e-77	LDG
TSEN34	1.73012e-81	0.862564	2.43307e-77	LDG
SORL1	1.8441e-80	0.715019	2.59335e-76	LDG
TRIB1	3.1674e-80	0.89874	4.45431e-76	LDG
ARPC4	3.8347e-80	-0.287665	5.39273e-76	LDG
CHCHD2	4.09488e-80	-0.325238	5.75864e-76	LDG
OST4	5.09646e-80	-0.283337	7.16715e-76	LDG
RAB32	2.74282e-79	-0.35712	3.85722e-75	LDG
EEF2	2.95994e-79	-0.303976	4.16256e-75	LDG
BTF3	7.82884e-79	-0.276111	1.10097e-74	LDG
NDUFB11	9.24443e-79	-0.469705	1.30004e-74	LDG
ZRANB2	1.34371e-78	-0.330096	1.88966e-74	LDG
NOL7	1.41803e-78	-0.353695	1.99418e-74	LDG
ADAM8	1.8645e-78	0.861515	2.62204e-74	LDG
C4orf3	2.29098e-78	0.798087	3.22181e-74	LDG
RPL18A	2.9979e-78	-0.309754	4.21595e-74	LDG
COL4A3BP	1.10188e-77	-0.291047	1.54958e-73	LDG
COMMD6	1.19127e-77	-0.324339	1.67528e-73	LDG
NCL	1.50388e-77	-0.325555	2.1149e-73	LDG
SEMA4D	2.10001e-77	0.84919	2.95324e-73	LDG
STAT1	1.02299e-76	0.872153	1.43863e-72	LDG
TUBA1B	1.1206e-76	-0.722118	1.5759e-72	LDG
CFL1	6.08482e-76	-0.337798	8.55708e-72	LDG
CBX3	6.28248e-76	-0.30703	8.83505e-72	LDG
TPM4	6.64758e-76	0.89333	9.3485e-72	LDG
SPCS3	7.89902e-76	-0.358294	1.11084e-71	LDG
IFNGR1	9.50103e-76	0.840435	1.33613e-71	LDG
HCK	2.24601e-75	0.894741	3.15856e-71	LDG
NONO	1.64109e-74	-0.290438	2.30787e-70	LDG
IRF2	1.72961e-74	0.789186	2.43234e-70	LDG
WASF2	2.19823e-74	-0.299973	3.09137e-70	LDG
SRSF7	3.03365e-74	-0.342496	4.26623e-70	LDG
LYPLA1	4.35223e-74	-0.348784	6.12055e-70	LDG
FKBP1A	6.11267e-74	-0.294357	8.59624e-70	LDG
APAF1	1.09399e-73	-0.312855	1.53848e-69	LDG
EIF3K	1.27345e-73	-0.35302	1.79085e-69	LDG
TLR1	2.26869e-73	0.870784	3.19047e-69	LDG
MIDN	2.75923e-73	0.832594	3.88031e-69	LDG
EDF1	6.26016e-73	-0.340706	8.80367e-69	LDG
PTPRE	7.08734e-73	0.772363	9.96693e-69	LDG
UBE2L3	1.92326e-72	-0.297964	2.70468e-68	LDG
CST7	3.86386e-72	0.778403	5.43375e-68	LDG
PAG1	5.81428e-72	-0.292063	8.17662e-68	LDG
CSGALNACT2	9.05968e-72	-0.265151	1.27406e-67	LDG
HSP90AA1	1.39951e-71	-0.364821	1.96814e-67	LDG
MT-ND5	1.55891e-71	-0.294291	2.1923e-67	LDG
MT-ND1	3.95471e-71	-0.279567	5.56151e-67	LDG
TOR1AIP1	6.50234e-71	-0.279023	9.14424e-67	LDG
CEBPD	7.72134e-71	0.944769	1.08585e-66	LDG
TMED2	8.86583e-71	-0.303212	1.2468e-66	LDG
LPGAT1	1.93747e-70	-0.288081	2.72466e-66	LDG
EIF3A	3.21639e-70	-0.305457	4.5232e-66	LDG
LRP10	3.60425e-70	0.773292	5.06866e-66	LDG
NSA2	5.04285e-70	-0.289339	7.09177e-66	LDG
ARHGDIB	1.12459e-69	-0.307047	1.58151e-65	LDG
LUC7L3	4.06262e-69	-0.312214	5.71326e-65	LDG
ACTN4	5.44079e-69	-0.272287	7.65138e-65	LDG
PPM1B	1.1744e-68	-0.270806	1.65156e-64	LDG
LAMTOR1	2.2367e-68	-0.297289	3.14547e-64	LDG
PLP2	1.27258e-67	-0.348235	1.78963e-63	LDG
MYO1F	1.60785e-67	0.657278	2.26112e-63	LDG
UQCRQ	3.86487e-66	-0.322568	5.43517e-62	LDG
CFLAR	5.90111e-66	0.601079	8.29873e-62	LDG
NKTR	5.40774e-65	-0.278432	7.6049e-61	LDG
MAP1LC3B	1.00826e-64	0.772418	1.41792e-60	LDG
DOCK5	1.17552e-64	0.904793	1.65313e-60	LDG
OSBPL8	1.31595e-64	0.756639	1.85062e-60	LDG
PLXNC1	7.33958e-63	0.787069	1.03217e-58	LDG
PDCD6IP	1.35262e-62	-0.275052	1.90219e-58	LDG
GMFG	1.58081e-62	0.4868	2.22309e-58	LDG
CLIC1	3.30069e-62	0.688546	4.64176e-58	LDG
BTG1	1.35141e-61	0.60177	1.90048e-57	LDG
UBE2D3	3.5176e-61	0.591479	4.9468e-57	LDG
IFRD1	7.64745e-60	0.798114	1.07546e-55	LDG
SHKBP1	2.53455e-59	0.74361	3.56433e-55	LDG
PRELID1	1.7073e-58	0.69803	2.40097e-54	LDG
ORAI2	1.91104e-58	-0.250803	2.6875e-54	LDG
C11orf58	2.2867e-58	-0.316965	3.21579e-54	LDG
SLC6A6	3.78578e-58	0.789683	5.32394e-54	LDG
UQCR10	7.19888e-58	-0.308765	1.01238e-53	LDG
ARPC5	2.13154e-57	-0.261015	2.99759e-53	LDG
SET	5.723e-57	-0.269882	8.04825e-53	LDG
TAPBP	5.81055e-57	0.671297	8.17138e-53	LDG
APBB1IP	6.04551e-57	0.749188	8.5018e-53	LDG
EFHD2	8.7071e-57	0.575574	1.22448e-52	LDG
PHF21A	9.79752e-57	0.851467	1.37783e-52	LDG
COX7A2	1.23163e-55	-0.320404	1.73204e-51	LDG
KDM6B	2.01174e-55	0.780429	2.82911e-51	LDG
TSC22D3	3.15224e-55	0.784386	4.43299e-51	LDG
RBM8A	5.51377e-55	-0.2706	7.75402e-51	LDG
IL2RG	9.49492e-55	0.742328	1.33527e-50	LDG
NFIL3	1.00079e-54	0.732522	1.40741e-50	LDG
WAS	1.28548e-54	0.663498	1.80777e-50	LDG
LST1	1.5792e-54	0.737589	2.22082e-50	LDG
GPSM3	3.0204e-54	0.52372	4.24759e-50	LDG
ABTB1	4.09627e-54	0.685085	5.76058e-50	LDG
LILRA5	6.79549e-54	0.67687	9.5565e-50	LDG
ATP2B1	7.31141e-54	0.940195	1.0282e-49	LDG
UBALD2	2.08698e-53	0.675447	2.93492e-49	LDG
USP10	2.17058e-53	0.746302	3.05249e-49	LDG
PARK7	3.96415e-53	-0.253397	5.57478e-49	LDG
WDR83OS	2.59837e-50	-0.253409	3.65409e-46	LDG
H3F3A	2.80384e-50	1.17986	3.94304e-46	LDG
RICTOR	8.22421e-50	0.774341	1.15657e-45	LDG
APLP2	2.08974e-49	0.655137	2.93879e-45	LDG
H2AFZ	2.14369e-49	-0.376577	3.01467e-45	LDG
FRAT2	3.93877e-49	0.787511	5.5391e-45	LDG
IGF2R	5.14332e-49	0.788277	7.23306e-45	LDG
NCOA1	2.27786e-48	0.745349	3.20335e-44	LDG
PHC2	1.02822e-47	0.742064	1.44599e-43	LDG
IFNAR1	1.32556e-47	0.678933	1.86413e-43	LDG
ARRB2	7.46218e-47	0.56266	1.04941e-42	LDG
ARID4B	7.45187e-46	0.709755	1.04796e-41	LDG
FCER1G	1.12061e-45	0.488665	1.57591e-41	LDG
ADAR	1.15838e-45	0.672057	1.62903e-41	LDG
FAM49B	5.3681e-45	0.585357	7.54915e-41	LDG
SSH2	4.29983e-44	0.812854	6.04685e-40	LDG
FMNL1	8.15387e-44	0.63206	1.14668e-39	LDG
MOB3A	3.57337e-43	0.693026	5.02523e-39	LDG
ARHGAP25	4.16452e-43	0.775481	5.85657e-39	LDG
STAT5B	2.97427e-42	0.735524	4.18272e-38	LDG
CREBRF	3.30433e-42	0.649354	4.64688e-38	LDG
FKBP8	7.85072e-42	0.667652	1.10405e-37	LDG
DEK	1.16193e-40	-0.29632	1.63402e-36	LDG
HNRNPA3	3.10987e-39	-0.271242	4.37341e-35	LDG
CXCR4	7.6358e-39	0.827069	1.07382e-34	LDG
MGAM	5.27442e-37	0.590141	7.41741e-33	LDG
AKAP13	6.70671e-37	0.639387	9.43165e-33	LDG
IQGAP1	8.04861e-37	0.416938	1.13188e-32	LDG
HLA-F	1.29133e-36	0.649033	1.816e-32	LDG
IFNGR2	1.30355e-36	0.676978	1.83318e-32	LDG
LCP1	3.9904e-36	0.303062	5.61169e-32	LDG
PLCG2	4.00075e-36	-0.43404	5.62625e-32	LDG
MSL1	2.53873e-35	0.648664	3.57022e-31	LDG
MYADM	8.90401e-35	0.5902	1.25217e-30	LDG
BOD1L1	1.09095e-34	0.62552	1.5342e-30	LDG
JUND	1.86748e-34	0.751729	2.62623e-30	LDG
CNBP	3.724e-34	0.577741	5.23705e-30	LDG
LRG1	3.89756e-34	0.757911	5.48113e-30	LDG
PPP1R18	1.40541e-33	0.625665	1.97643e-29	LDG
CD37	4.51813e-33	0.517678	6.35385e-29	LDG
RPL41	5.64091e-33	-0.32517	7.93282e-29	LDG
SEC61B	9.01297e-32	-0.252095	1.26749e-27	LDG
MNDA	2.18143e-31	0.349197	3.06775e-27	LDG
CD46	5.03025e-31	0.54799	7.07404e-27	LDG
DNAJA1	5.4864e-31	0.609408	7.71553e-27	LDG
FKBP5	1.43913e-30	0.645147	2.02384e-26	LDG
SLC12A6	3.09335e-30	0.696516	4.35018e-26	LDG
VASP	6.03045e-30	0.464479	8.48062e-26	LDG
PXN	1.69736e-29	0.709143	2.387e-25	LDG
SP100	3.18544e-28	0.590392	4.47968e-24	LDG
DOCK8	4.28087e-28	0.638634	6.02019e-24	LDG
HCLS1	4.27856e-27	0.439823	6.01694e-23	LDG
RNF130	9.8687e-27	0.628547	1.38784e-22	LDG
MARCKS	1.34326e-26	0.640461	1.88902e-22	LDG
PCBP1	1.79295e-26	0.518003	2.52143e-22	LDG
STK4	4.00868e-26	0.504296	5.63741e-22	LDG
SLCO3A1	4.36641e-26	0.629141	6.14048e-22	LDG
GNG2	4.45737e-26	0.621076	6.2684e-22	LDG
SNX10	7.70656e-26	0.54267	1.08377e-21	LDG
SH3BGRL3	1.06479e-25	0.305586	1.49742e-21	LDG
MCTP2	2.6448e-25	0.623153	3.71939e-21	LDG
LAPTM5	3.22715e-25	0.396104	4.53834e-21	LDG
THEMIS2	3.35818e-25	0.642436	4.7226e-21	LDG
ANKRD44	4.43182e-25	0.642795	6.23247e-21	LDG
GLIPR2	6.46744e-24	0.537148	9.09516e-20	LDG
VAPA	1.26707e-23	0.508063	1.78187e-19	LDG
ZC3HAV1	1.5065e-23	0.639154	2.11859e-19	LDG
RNF10	1.87799e-23	0.5855	2.64102e-19	LDG
STX11	3.12963e-23	0.642429	4.4012e-19	LDG
FOSB	1.55618e-22	1.19316	2.18845e-18	LDG
CD74	3.59028e-22	0.554278	5.04902e-18	LDG
ZFAS1	1.80008e-21	0.551717	2.53146e-17	LDG
CREBBP	3.23624e-21	0.537495	4.55112e-17	LDG
NMI	1.3804e-20	0.537131	1.94126e-16	LDG
PIM1	1.95562e-20	0.558178	2.75019e-16	LDG
DOK3	2.86563e-20	0.759608	4.02994e-16	LDG
JAK1	6.62055e-20	0.491096	9.31048e-16	LDG
RAF1	8.50062e-20	0.648316	1.19544e-15	LDG
ATP6V1B2	3.41111e-19	0.636835	4.79705e-15	LDG
PTAFR	4.17648e-19	0.583843	5.87338e-15	LDG
TAGAP	2.9449e-18	0.577025	4.14141e-14	LDG
QKI	4.49184e-18	0.580398	6.31687e-14	LDG
YPEL5	7.12112e-18	0.490642	1.00144e-13	LDG
LCP2	1.8717e-17	0.608665	2.63217e-13	LDG
ARHGAP9	4.22325e-17	0.54093	5.93916e-13	LDG
WDR26	9.12687e-17	0.510959	1.28351e-12	LDG
DYSF	1.08842e-16	0.656777	1.53065e-12	LDG
PRKCB	1.37425e-16	0.559881	1.9326e-12	LDG
STX3	2.34701e-16	0.477806	3.3006e-12	LDG
PARP8	5.35934e-16	0.538176	7.53684e-12	LDG
DDX5	6.63158e-16	0.384207	9.326e-12	LDG
HBA2	1.85569e-15	1.15736	2.60965e-11	LDG
S100A6	2.79669e-15	0.314329	3.93299e-11	LDG
PFKFB3	2.92656e-15	0.658655	4.11562e-11	LDG
MTRNR2L12	6.42594e-15	0.337934	9.0368e-11	LDG
HBB	1.17215e-14	0.676555	1.6484e-10	LDG
QPCT	1.34027e-14	0.454193	1.88482e-10	LDG
CCNL1	4.05331e-14	0.405272	5.70016e-10	LDG
ATG16L2	7.16958e-14	0.543425	1.00826e-09	LDG
RAB11FIP1	1.53727e-13	0.495329	2.16187e-09	LDG
MYL12A	7.58211e-13	0.260918	1.06627e-08	LDG
FCGRT	8.71125e-13	0.48432	1.22506e-08	LDG
TAF7	1.07743e-12	0.423699	1.51519e-08	LDG
HIF1A	3.24913e-12	0.419542	4.56925e-08	LDG
ICAM3	4.47935e-12	0.410754	6.29931e-08	LDG
SERINC1	5.7388e-12	0.452459	8.07047e-08	LDG
CAPZA2	1.06994e-11	0.422788	1.50465e-07	LDG
FNDC3B	1.70233e-11	0.570361	2.39399e-07	LDG
NCF1	3.97477e-11	0.41791	5.58972e-07	LDG
ELF1	4.27831e-11	0.470174	6.01659e-07	LDG
RAC1	6.50482e-11	0.384153	9.14773e-07	LDG
RASSF2	7.2048e-11	0.461543	1.01321e-06	LDG
DENND3	8.06409e-11	0.447291	1.13405e-06	LDG
TGFB1	8.84842e-11	0.379521	1.24435e-06	LDG
CELF2	1.17314e-10	0.364277	1.64979e-06	LDG
IGHA1	1.39406e-10	-0.273869	1.96046e-06	LDG
UBN1	1.53696e-10	0.413751	2.16142e-06	LDG
UBC	1.59231e-10	0.413723	2.23926e-06	LDG
MAP3K2	2.88449e-10	0.470549	4.05646e-06	LDG
GRB2	3.36786e-10	0.371344	4.73621e-06	LDG
KMT2E	3.48307e-10	0.41851	4.89825e-06	LDG
TET2	4.58039e-10	0.514919	6.4414e-06	LDG
RAP1A	8.44234e-10	0.424021	1.18725e-05	LDG
PIK3AP1	1.31912e-09	0.489924	1.85508e-05	LDG
RALB	1.57921e-09	0.43431	2.22085e-05	LDG
RASSF5	2.71724e-09	0.406642	3.82125e-05	LDG
AIF1	7.03864e-09	0.529173	9.89844e-05	LDG
RNF24	1.11881e-08	0.49956	0.000157339	LDG
TIMP2	1.92766e-08	0.438877	0.000271086	LDG
IL4R	3.03201e-08	0.441759	0.000426391	LDG
DDX3X	7.25877e-08	0.44173	0.0010208	LDG
TMEM50A	1.32487e-07	0.396019	0.00186317	LDG
PAIP2	1.42382e-07	0.348997	0.00200232	LDG
POMP	1.78845e-07	0.348131	0.0025151	LDG
ATP6V0E1	4.78084e-07	0.316917	0.0067233	LDG
ASAH1	5.71539e-07	0.409436	0.00803756	LDG
GLT1D1	1.4916e-06	0.48924	0.0209763	LDG
FBXL5	2.0897e-06	0.398849	0.0293874	LDG
NCF4	3.5041e-06	0.344006	0.0492781	LDG
CAMP	0	3.48032	0	PMN-MDSC
MMP8	0	2.91271	0	PMN-MDSC
LCN2	0	2.79349	0	PMN-MDSC
HP	0	2.08612	0	PMN-MDSC
RETN	0	1.89067	0	PMN-MDSC
CYBB	0	1.83672	0	PMN-MDSC
PADI4	0	1.62759	0	PMN-MDSC
PLBD1	0	1.61135	0	PMN-MDSC
CPNE3	0	1.54076	0	PMN-MDSC
OLR1	0	1.48985	0	PMN-MDSC
LTA4H	0	1.44612	0	PMN-MDSC
LYZ	0	1.40091	0	PMN-MDSC
CHIT1	0	1.38753	0	PMN-MDSC
ARG1	0	1.37879	0	PMN-MDSC
FCN1	0	1.3119	0	PMN-MDSC
CEACAM1	0	1.22989	0	PMN-MDSC
STOM	0	1.1893	0	PMN-MDSC
ANXA1	0	1.14696	0	PMN-MDSC
ADSS	0	1.12762	0	PMN-MDSC
UGCG	0	1.10651	0	PMN-MDSC
LGALS3	0	1.04783	0	PMN-MDSC
S100A8	0	1.03495	0	PMN-MDSC
VIM	0	0.735668	0	PMN-MDSC
BPI	0	0.595123	0	PMN-MDSC
B2M	0	-1.22376	0	PMN-MDSC
CSF3R	0	-1.59136	0	PMN-MDSC
ITM2B	0	-1.62317	0	PMN-MDSC
IFITM2	0	-1.88301	0	PMN-MDSC
SLC25A37	0	-2.13449	0	PMN-MDSC
SRGN	0	-2.23489	0	PMN-MDSC
SAT1	0	-2.37381	0	PMN-MDSC
NAMPT	0	-2.38048	0	PMN-MDSC
FCGR3B	0	-2.48726	0	PMN-MDSC
FTH1	0	-2.62718	0	PMN-MDSC
S100A9	1.52261e-305	0.786887	2.14125e-301	PMN-MDSC
NEAT1	2.08861e-305	-2.35852	2.93721e-301	PMN-MDSC
SVIP	1.65534e-303	1.07542	2.3279e-299	PMN-MDSC
EMB	4.43022e-300	0.889327	6.23021e-296	PMN-MDSC
MYL6	1.01318e-299	0.763722	1.42483e-295	PMN-MDSC
RGS2	9.9497e-299	-2.16439	1.39923e-294	PMN-MDSC
CKAP4	1.75782e-293	0.911155	2.47202e-289	PMN-MDSC
FAM129A	5.0546e-281	-1.81903	7.10828e-277	PMN-MDSC
AQP9	2.50952e-276	-1.89792	3.52913e-272	PMN-MDSC
ZFP36L1	3.33875e-265	-2.03587	4.69528e-261	PMN-MDSC
G0S2	3.55013e-265	-2.44512	4.99255e-261	PMN-MDSC
HLA-C	2.72066e-264	-1.05872	3.82607e-260	PMN-MDSC
CCDC125	1.26417e-257	0.849648	1.7778e-253	PMN-MDSC
SOD2	6.40925e-254	-1.80791	9.01332e-250	PMN-MDSC
CEBPB	3.48414e-251	-1.86552	4.89974e-247	PMN-MDSC
SYNE1	9.7037e-251	0.994798	1.36463e-246	PMN-MDSC
TSPO	3.21623e-249	0.807317	4.52298e-245	PMN-MDSC
ANXA3	8.79107e-241	0.75924	1.23629e-236	PMN-MDSC
H3F3B	1.55172e-235	-1.12621	2.18218e-231	PMN-MDSC
DUSP1	9.23289e-231	-1.64352	1.29842e-226	PMN-MDSC
CXCR2	2.26692e-230	-1.95695	3.18797e-226	PMN-MDSC
IKZF1	4.64775e-228	0.828607	6.53613e-224	PMN-MDSC
IFITM3	8.80048e-225	-2.28216	1.23761e-220	PMN-MDSC
GPI	1.01395e-224	0.78469	1.42591e-220	PMN-MDSC
PFN1	1.19504e-222	0.631474	1.68059e-218	PMN-MDSC
APMAP	2.08048e-216	0.905872	2.92578e-212	PMN-MDSC
ACTG1	7.76565e-216	0.575458	1.09208e-211	PMN-MDSC
SELL	9.84158e-216	-1.43015	1.38402e-211	PMN-MDSC
VNN2	2.17692e-212	-1.70965	3.0614e-208	PMN-MDSC
SERPINB10	1.44499e-209	0.844312	2.0321e-205	PMN-MDSC
CAPG	4.70664e-209	0.782019	6.61895e-205	PMN-MDSC
TPT1	5.28703e-209	0.481343	7.43515e-205	PMN-MDSC
LDHA	1.38445e-205	0.835334	1.94695e-201	PMN-MDSC
S100P	4.48027e-199	0.61088	6.30061e-195	PMN-MDSC
LITAF	2.63367e-198	-1.22018	3.70373e-194	PMN-MDSC
GBP2	8.84894e-194	-1.65785	1.24443e-189	PMN-MDSC
JUNB	4.47774e-193	-1.60233	6.29705e-189	PMN-MDSC
CLEC7A	1.72953e-192	-1.54939	2.43224e-188	PMN-MDSC
SMCHD1	2.62697e-192	-1.34193	3.69431e-188	PMN-MDSC
CMTM2	9.67606e-192	-1.77638	1.36074e-187	PMN-MDSC
FPR1	7.08359e-190	-1.30789	9.96165e-186	PMN-MDSC
PLEK	5.17623e-189	-1.35747	7.27934e-185	PMN-MDSC
HLA-E	5.883e-189	-0.890168	8.27327e-185	PMN-MDSC
NKG7	1.00735e-180	0.538615	1.41664e-176	PMN-MDSC
FCGR2A	3.32463e-178	-1.54687	4.67543e-174	PMN-MDSC
ITGAM	1.05924e-175	0.712328	1.48961e-171	PMN-MDSC
GLUL	1.51252e-174	-1.57605	2.12706e-170	PMN-MDSC
ACTB	1.47209e-173	0.363841	2.0702e-169	PMN-MDSC
VSTM1	4.1751e-172	0.714094	5.87144e-168	PMN-MDSC
ZFP36	5.25479e-171	-1.58297	7.38981e-167	PMN-MDSC
CYP4F3	1.60292e-170	0.671164	2.25418e-166	PMN-MDSC
ENPP4	7.6534e-170	0.690642	1.0763e-165	PMN-MDSC
CALM1	8.96472e-170	0.53875	1.26071e-165	PMN-MDSC
CDA	7.16412e-168	0.592279	1.00749e-163	PMN-MDSC
COX7A2L	4.76917e-167	0.725552	6.70689e-163	PMN-MDSC
ALPL	3.35678e-166	-1.55179	4.72064e-162	PMN-MDSC
RAB27A	1.14444e-163	0.663836	1.60942e-159	PMN-MDSC
SORT1	2.76062e-158	0.687769	3.88225e-154	PMN-MDSC
CST7	4.3469e-157	-1.3842	6.11304e-153	PMN-MDSC
XPO6	1.65446e-155	-1.42894	2.32667e-151	PMN-MDSC
CLINT1	2.3986e-155	0.708845	3.37315e-151	PMN-MDSC
KLF5	5.78212e-155	0.608398	8.13139e-151	PMN-MDSC
TREM1	2.81968e-153	-1.55496	3.96531e-149	PMN-MDSC
FTL	3.75709e-153	-0.953113	5.28359e-149	PMN-MDSC
GYG1	4.39543e-152	0.61153	6.18129e-148	PMN-MDSC
GSN	4.00435e-150	0.639888	5.63132e-146	PMN-MDSC
GAPDH	5.52818e-145	0.493684	7.77427e-141	PMN-MDSC
S100A12	1.07067e-144	1.13426	1.50569e-140	PMN-MDSC
BCL2A1	2.58394e-143	-1.30603	3.6338e-139	PMN-MDSC
SEC63	1.28583e-141	0.674827	1.80827e-137	PMN-MDSC
MME	1.51219e-141	-1.50607	2.1266e-137	PMN-MDSC
CCND3	2.02944e-141	0.611608	2.854e-137	PMN-MDSC
S100A11	4.92962e-137	-1.15695	6.93252e-133	PMN-MDSC
SPINT2	7.3498e-137	0.61142	1.0336e-132	PMN-MDSC
AP3S1	1.54931e-136	0.671512	2.17879e-132	PMN-MDSC
CTSD	1.8968e-136	0.640732	2.66747e-132	PMN-MDSC
ITGAX	2.79656e-136	-1.37845	3.9328e-132	PMN-MDSC
RAB31	7.93805e-134	0.554266	1.11633e-129	PMN-MDSC
HLA-A	1.25356e-133	-0.624437	1.76287e-129	PMN-MDSC
FFAR2	1.71629e-130	-1.43284	2.41363e-126	PMN-MDSC
PYGL	3.2582e-130	0.518134	4.58201e-126	PMN-MDSC
LY96	4.60428e-130	-1.28489	6.47499e-126	PMN-MDSC
CLEC2B	1.40688e-129	-1.33755	1.9785e-125	PMN-MDSC
MTDH	4.46476e-129	0.531094	6.27879e-125	PMN-MDSC
PROK2	6.43051e-128	-1.5051	9.04322e-124	PMN-MDSC
STEAP4	1.02639e-127	-1.38447	1.44341e-123	PMN-MDSC
FAR2	4.3518e-125	0.603793	6.11993e-121	PMN-MDSC
CREB5	2.00162e-122	-1.33434	2.81487e-118	PMN-MDSC
RPL27	8.24159e-122	0.421169	1.15901e-117	PMN-MDSC
MT-CO1	3.53113e-120	0.483624	4.96583e-116	PMN-MDSC
VMP1	3.68258e-120	-1.18963	5.17881e-116	PMN-MDSC
GYS1	4.90496e-120	0.574832	6.89785e-116	PMN-MDSC
TAGLN2	3.76218e-119	-1.08462	5.29075e-115	PMN-MDSC
SMAP2	4.23698e-119	-1.08254	5.95847e-115	PMN-MDSC
CITED4	5.08795e-118	0.61224	7.15518e-114	PMN-MDSC
MSRA	5.13364e-118	0.574873	7.21944e-114	PMN-MDSC
FBXO9	3.1343e-117	0.54431	4.40776e-113	PMN-MDSC
TSPAN2	4.18635e-117	0.62005	5.88727e-113	PMN-MDSC
PAG1	4.38393e-117	0.548492	6.16512e-113	PMN-MDSC
LIMK2	1.40472e-116	-1.34945	1.97546e-112	PMN-MDSC
CLEC12A	2.16448e-116	0.548372	3.04391e-112	PMN-MDSC
FOS	3.06414e-116	-1.22754	4.3091e-112	PMN-MDSC
IFITM1	7.4834e-115	-1.26624	1.05239e-110	PMN-MDSC
B4GALT5	1.95419e-114	0.610788	2.74818e-110	PMN-MDSC
RIOK3	3.32372e-114	0.579438	4.67414e-110	PMN-MDSC
ANXA4	6.58745e-114	0.498431	9.26393e-110	PMN-MDSC
KIAA1551	1.12236e-113	-1.24053	1.57837e-109	PMN-MDSC
LRRK2	4.40813e-112	-1.22254	6.19915e-108	PMN-MDSC
NABP1	7.72875e-112	-1.33005	1.08689e-107	PMN-MDSC
RNF149	2.64462e-111	-0.979945	3.71912e-107	PMN-MDSC
GBP5	8.22294e-111	-1.58993	1.15639e-106	PMN-MDSC
FCGR3A	8.87185e-111	-1.28364	1.24765e-106	PMN-MDSC
PRAM1	4.76577e-110	0.529916	6.70211e-106	PMN-MDSC
BTG2	1.22626e-109	-1.20587	1.72449e-105	PMN-MDSC
YWHAH	2.50662e-109	0.544251	3.52506e-105	PMN-MDSC
COL17A1	3.36122e-109	0.527151	4.72688e-105	PMN-MDSC
PTPRC	1.83811e-108	-0.704356	2.58494e-104	PMN-MDSC
GBP1	3.86445e-108	-1.33237	5.43458e-104	PMN-MDSC
HLA-B	8.96275e-108	-0.635456	1.26043e-103	PMN-MDSC
SNX3	1.48822e-106	0.494474	2.09288e-102	PMN-MDSC
PNRC1	3.25731e-106	-0.928184	4.58075e-102	PMN-MDSC
YPEL3	6.79944e-106	-1.05967	9.56206e-102	PMN-MDSC
MBOAT7	2.21688e-105	-1.14993	3.1176e-101	PMN-MDSC
HMGN2	1.99387e-104	0.347219	2.80399e-100	PMN-MDSC
SCPEP1	5.16337e-104	0.500779	7.26124e-100	PMN-MDSC
TXNIP	9.28124e-103	-1.08378	1.30522e-98	PMN-MDSC
GRN	9.88258e-103	0.535766	1.38979e-98	PMN-MDSC
IFIT3	3.68505e-102	-1.61793	5.18228e-98	PMN-MDSC
ARPC5	3.71567e-102	0.432027	5.22534e-98	PMN-MDSC
AGPS	9.67619e-102	0.519399	1.36076e-97	PMN-MDSC
VCL	3.0324e-101	0.530429	4.26447e-97	PMN-MDSC
SDCBP	6.8508e-101	-0.949644	9.63427e-97	PMN-MDSC
NFKBIA	1.05984e-100	-1.3939	1.49045e-96	PMN-MDSC
RSL24D1	1.06283e-100	0.554162	1.49465e-96	PMN-MDSC
INHBA	2.77205e-100	0.577466	3.89833e-96	PMN-MDSC
CD164	3.08107e-100	0.512198	4.33291e-96	PMN-MDSC
PDXK	3.19653e-100	0.5629	4.49529e-96	PMN-MDSC
HK3	2.89564e-99	0.473588	4.07214e-95	PMN-MDSC
LTB	6.94629e-99	-1.01599	9.76856e-95	PMN-MDSC
MCL1	8.5837e-99	-0.798749	1.20713e-94	PMN-MDSC
CPNE2	3.63412e-98	0.493374	5.11066e-94	PMN-MDSC
ALDH3B1	1.46035e-97	0.513598	2.05369e-93	PMN-MDSC
ATP8B4	1.91618e-97	0.421345	2.69473e-93	PMN-MDSC
ARFGEF1	1.01477e-95	0.50592	1.42707e-91	PMN-MDSC
CR1	1.26202e-94	-1.18083	1.77478e-90	PMN-MDSC
UGP2	1.67805e-94	0.521463	2.35984e-90	PMN-MDSC
RAE1	6.24146e-94	0.462569	8.77737e-90	PMN-MDSC
PHACTR2	9.08201e-94	0.495156	1.2772e-89	PMN-MDSC
G6PD	1.06401e-93	0.490541	1.49632e-89	PMN-MDSC
CDCA7L	1.57062e-92	0.53571	2.20876e-88	PMN-MDSC
ACSL1	3.08075e-92	-1.04025	4.33246e-88	PMN-MDSC
HLX	7.94887e-91	0.411477	1.11785e-86	PMN-MDSC
PGD	1.44389e-90	0.434835	2.03054e-86	PMN-MDSC
SLC11A1	1.53383e-90	-1.12431	2.15703e-86	PMN-MDSC
OSCAR	2.30485e-90	0.447994	3.24131e-86	PMN-MDSC
TLR2	9.26004e-90	-0.991138	1.30224e-85	PMN-MDSC
HMGN1	1.27991e-89	0.4688	1.79994e-85	PMN-MDSC
XRCC5	2.42715e-87	0.475377	3.4133e-83	PMN-MDSC
TRIM22	3.84185e-87	-1.06623	5.40279e-83	PMN-MDSC
MX2	8.98156e-87	-1.09256	1.26308e-82	PMN-MDSC
CYSTM1	7.23111e-86	0.374711	1.01691e-81	PMN-MDSC
QSOX1	1.41051e-85	0.450403	1.9836e-81	PMN-MDSC
PPP2R5A	1.87803e-85	0.43888	2.64108e-81	PMN-MDSC
ROMO1	4.33418e-85	0.516595	6.09516e-81	PMN-MDSC
ALOX5AP	7.77105e-85	0.322508	1.09284e-80	PMN-MDSC
TMSB4X	9.22626e-85	0.25854	1.29749e-80	PMN-MDSC
COL4A3BP	2.17405e-84	0.453154	3.05737e-80	PMN-MDSC
LYN	2.19338e-84	-0.930529	3.08455e-80	PMN-MDSC
CSGALNACT2	4.31837e-84	0.453921	6.07292e-80	PMN-MDSC
ENY2	6.71226e-83	0.459107	9.43945e-79	PMN-MDSC
TNFSF10	1.444e-82	-1.07038	2.03069e-78	PMN-MDSC
TNFSF13B	1.78969e-82	-1.04877	2.51684e-78	PMN-MDSC
CASP4	2.60185e-82	-1.00683	3.65899e-78	PMN-MDSC
HIPK2	2.84834e-82	0.42205	4.00562e-78	PMN-MDSC
PNPLA2	1.26811e-81	0.496969	1.78335e-77	PMN-MDSC
TUBA1A	3.38472e-81	-1.03892	4.75994e-77	PMN-MDSC
IRF1	6.57027e-81	-1.04862	9.23977e-77	PMN-MDSC
PKM	7.01362e-81	0.43624	9.86325e-77	PMN-MDSC
IGSF6	2.4201e-80	-1.04947	3.40339e-76	PMN-MDSC
PLAC8	3.60486e-80	0.329622	5.06952e-76	PMN-MDSC
CSF2RB	4.98516e-80	-1.06808	7.01064e-76	PMN-MDSC
AZIN1	8.50871e-80	0.419069	1.19658e-75	PMN-MDSC
BST1	3.81098e-79	0.451564	5.35938e-75	PMN-MDSC
FKBP1A	6.20747e-79	0.418289	8.72957e-75	PMN-MDSC
IER2	1.05617e-78	-1.42734	1.48529e-74	PMN-MDSC
JMJD1C	1.25826e-78	-1.06665	1.76949e-74	PMN-MDSC
KCNJ15	1.30622e-78	-1.16383	1.83694e-74	PMN-MDSC
FAM107B	5.79354e-78	0.388992	8.14745e-74	PMN-MDSC
LY6E	7.76087e-78	-1.17979	1.09141e-73	PMN-MDSC
C5AR1	1.61694e-77	-0.963358	2.2739e-73	PMN-MDSC
CXCR1	4.56492e-77	-1.10627	6.41964e-73	PMN-MDSC
DDX60L	1.9938e-76	-1.01872	2.80388e-72	PMN-MDSC
ZDHHC3	3.4893e-76	0.394014	4.907e-72	PMN-MDSC
CSGALNACT1	4.97066e-76	0.472441	6.99023e-72	PMN-MDSC
HCST	5.37547e-76	0.444986	7.55952e-72	PMN-MDSC
HMGB2	1.81933e-75	0.294785	2.55852e-71	PMN-MDSC
PTGS2	7.92592e-75	-1.35689	1.11462e-70	PMN-MDSC
MT-CO3	9.25951e-75	0.250499	1.30217e-70	PMN-MDSC
CSTA	1.58696e-74	0.373684	2.23175e-70	PMN-MDSC
DNAJC13	1.85129e-74	0.469401	2.60348e-70	PMN-MDSC
C1orf162	2.8859e-74	0.448154	4.05845e-70	PMN-MDSC
C20orf27	2.90077e-74	0.478473	4.07936e-70	PMN-MDSC
KLF2	4.51369e-74	-1.12043	6.3476e-70	PMN-MDSC
TTN-AS1	8.05822e-74	0.419407	1.13323e-69	PMN-MDSC
COX4I1	1.20546e-73	0.387944	1.69523e-69	PMN-MDSC
RSU1	1.678e-73	0.371229	2.35976e-69	PMN-MDSC
TKT	1.74523e-73	0.401359	2.45432e-69	PMN-MDSC
CYTH4	2.85837e-73	-0.978822	4.01973e-69	PMN-MDSC
SP110	3.49164e-73	-0.992453	4.91029e-69	PMN-MDSC
PTEN	8.64456e-73	-0.904559	1.21568e-68	PMN-MDSC
PSMB9	8.33734e-72	-0.930549	1.17248e-67	PMN-MDSC
PLAUR	8.5543e-72	-1.21844	1.20299e-67	PMN-MDSC
S100A4	1.10904e-71	-0.674971	1.55964e-67	PMN-MDSC
C19orf38	4.94884e-71	0.345539	6.95955e-67	PMN-MDSC
IFI6	2.79297e-70	-1.21563	3.92775e-66	PMN-MDSC
JDP2	5.05405e-70	0.426699	7.10751e-66	PMN-MDSC
GCA	1.22096e-69	0.267591	1.71704e-65	PMN-MDSC
MXD1	3.86388e-69	-0.913317	5.43378e-65	PMN-MDSC
SPG21	2.62165e-68	0.372929	3.68683e-64	PMN-MDSC
RNF213	4.03405e-68	-0.872241	5.67308e-64	PMN-MDSC
SHISA5	7.94903e-68	-0.947434	1.11787e-63	PMN-MDSC
TNFAIP2	1.55511e-67	-1.06346	2.18695e-63	PMN-MDSC
RBM47	3.75985e-67	-1.04797	5.28748e-63	PMN-MDSC
VAMP3	5.96259e-67	0.363861	8.38519e-63	PMN-MDSC
PSMA7	6.43224e-67	0.3943	9.04566e-63	PMN-MDSC
TNFAIP8	6.99124e-67	0.422572	9.83178e-63	PMN-MDSC
SERPINA1	1.37015e-66	-0.798997	1.92684e-62	PMN-MDSC
TM9SF2	1.56597e-66	0.375858	2.20222e-62	PMN-MDSC
BASP1	7.18285e-66	-0.659645	1.01012e-61	PMN-MDSC
LPGAT1	8.1188e-66	0.375852	1.14175e-61	PMN-MDSC
CAST	9.14828e-66	0.38901	1.28652e-61	PMN-MDSC
H1F0	5.71324e-65	0.488175	8.03453e-61	PMN-MDSC
GADD45A	8.92166e-65	0.394815	1.25465e-60	PMN-MDSC
WASF2	1.11648e-64	0.384348	1.57011e-60	PMN-MDSC
SEC14L1	1.46588e-64	-0.967932	2.06146e-60	PMN-MDSC
RPL39	2.41653e-63	0.365397	3.39837e-59	PMN-MDSC
RGL4	2.6641e-63	0.401455	3.74652e-59	PMN-MDSC
CD14	1.00662e-62	-0.967475	1.41561e-58	PMN-MDSC
LIMS1	1.91374e-62	0.368553	2.6913e-58	PMN-MDSC
CYFIP2	2.74641e-62	0.390265	3.86228e-58	PMN-MDSC
PCMT1	9.61545e-62	0.38028	1.35222e-57	PMN-MDSC
NUMB	1.01837e-61	-0.955299	1.43214e-57	PMN-MDSC
LRRFIP2	1.10521e-61	0.338352	1.55425e-57	PMN-MDSC
NDUFA4	2.8024e-61	0.348115	3.94101e-57	PMN-MDSC
CFL1	3.39408e-61	0.367854	4.77309e-57	PMN-MDSC
MMP9	6.33276e-61	1.25676	8.90576e-57	PMN-MDSC
METTL9	9.15589e-61	0.302433	1.28759e-56	PMN-MDSC
SH3GLB1	2.5112e-59	-0.852472	3.5315e-55	PMN-MDSC
ARHGAP26	3.00594e-59	-1.03316	4.22725e-55	PMN-MDSC
FLNA	9.31121e-59	0.382718	1.30944e-54	PMN-MDSC
C3AR1	1.19369e-58	0.266596	1.67868e-54	PMN-MDSC
IFI16	1.20474e-58	-0.89497	1.69422e-54	PMN-MDSC
YWHAB	3.09726e-58	0.3202	4.35567e-54	PMN-MDSC
CAPNS1	2.24536e-57	0.383491	3.15765e-53	PMN-MDSC
PRKAA1	2.48693e-57	0.362743	3.49737e-53	PMN-MDSC
ANP32B	3.43286e-57	0.301784	4.82763e-53	PMN-MDSC
BTG1	4.22185e-57	-0.625251	5.93719e-53	PMN-MDSC
TNFRSF1B	6.09855e-57	-0.874924	8.5764e-53	PMN-MDSC
ADD3	1.07493e-56	0.317438	1.51168e-52	PMN-MDSC
CPD	1.4675e-56	-0.838839	2.06375e-52	PMN-MDSC
GRK6	2.75108e-56	0.351052	3.86884e-52	PMN-MDSC
TAP1	3.47604e-56	-0.893478	4.88835e-52	PMN-MDSC
NDUFB9	4.2803e-56	0.415639	6.01939e-52	PMN-MDSC
FOXN2	8.22734e-56	0.354082	1.15701e-51	PMN-MDSC
EVI2B	1.09832e-55	-0.642613	1.54457e-51	PMN-MDSC
PELI1	1.34336e-55	-0.973749	1.88917e-51	PMN-MDSC
TMEM170B	1.38189e-55	0.327271	1.94335e-51	PMN-MDSC
CFP	1.90195e-55	0.299516	2.67472e-51	PMN-MDSC
GPR160	8.43915e-55	0.342956	1.1868e-50	PMN-MDSC
ARPC2	1.12231e-54	0.27733	1.57831e-50	PMN-MDSC
PABPC1	2.48729e-54	0.286799	3.49787e-50	PMN-MDSC
WDR1	7.29593e-54	0.312204	1.02603e-49	PMN-MDSC
RTN3	7.61854e-54	0.311708	1.0714e-49	PMN-MDSC
MYH9	1.20739e-53	0.368027	1.69795e-49	PMN-MDSC
WAC-AS1	3.48909e-53	0.363648	4.9067e-49	PMN-MDSC
MBOAT2	1.09184e-52	0.292636	1.53545e-48	PMN-MDSC
STAT1	1.51362e-52	-0.819561	2.12861e-48	PMN-MDSC
DIAPH2	4.39318e-52	0.338017	6.17813e-48	PMN-MDSC
LAMTOR1	1.25244e-51	0.341205	1.76131e-47	PMN-MDSC
BNIP3L	1.06191e-50	0.270064	1.49336e-46	PMN-MDSC
AMPD3	1.7591e-50	0.317766	2.47382e-46	PMN-MDSC
LIMD2	3.45813e-50	-0.759267	4.86316e-46	PMN-MDSC
SELPLG	7.38187e-50	-0.790251	1.03811e-45	PMN-MDSC
ACTR2	2.3512e-49	0.260678	3.3065e-45	PMN-MDSC
MMP25	2.68728e-49	-0.849366	3.77912e-45	PMN-MDSC
CAP1	4.21003e-49	0.252727	5.92056e-45	PMN-MDSC
PREX1	5.16979e-48	-0.798508	7.27028e-44	PMN-MDSC
ABHD5	5.43502e-48	0.307541	7.64327e-44	PMN-MDSC
IRAK3	6.62785e-48	0.288131	9.32075e-44	PMN-MDSC
ATP6AP2	8.60472e-48	0.301758	1.21008e-43	PMN-MDSC
ANXA6	2.26841e-47	0.384977	3.19006e-43	PMN-MDSC
CIR1	2.83886e-47	-0.759093	3.99229e-43	PMN-MDSC
NFKBIZ	3.4833e-47	-0.786955	4.89856e-43	PMN-MDSC
CORO1A	4.56665e-47	0.328596	6.42208e-43	PMN-MDSC
CLIC1	9.29822e-47	-0.659907	1.30761e-42	PMN-MDSC
RBX1	1.22071e-46	0.280866	1.71669e-42	PMN-MDSC
PPP1R15A	2.40794e-46	-0.973485	3.38629e-42	PMN-MDSC
RCOR1	3.72007e-46	0.262081	5.23153e-42	PMN-MDSC
RASSF3	5.72499e-46	-0.799421	8.05105e-42	PMN-MDSC
APP	6.38165e-46	0.287089	8.97452e-42	PMN-MDSC
EGR1	6.7497e-46	-1.14391	9.49211e-42	PMN-MDSC
TMOD3	1.25851e-45	0.320606	1.76984e-41	PMN-MDSC
CCPG1	1.32052e-45	0.389519	1.85705e-41	PMN-MDSC
IDS	1.40764e-45	-0.751564	1.97957e-41	PMN-MDSC
TPM4	7.59788e-45	-0.796927	1.06849e-40	PMN-MDSC
IRF2BP2	1.3399e-44	0.261795	1.8843e-40	PMN-MDSC
CARD16	2.09127e-44	-0.82229	2.94095e-40	PMN-MDSC
PSME1	4.37265e-44	-0.67621	6.14926e-40	PMN-MDSC
PLP2	5.23478e-44	0.350149	7.36167e-40	PMN-MDSC
SPI1	3.6157e-43	-0.615049	5.08476e-39	PMN-MDSC
PRMT2	4.39363e-43	0.324171	6.17877e-39	PMN-MDSC
RGCC	1.2558e-42	0.315726	1.76603e-38	PMN-MDSC
TYROBP	1.52624e-42	-0.451123	2.14635e-38	PMN-MDSC
USP15	1.7141e-42	-0.690272	2.41055e-38	PMN-MDSC
MARCKS	2.1229e-42	-0.757644	2.98544e-38	PMN-MDSC
FGR	3.65233e-42	0.297945	5.13628e-38	PMN-MDSC
H1FX	1.2369e-41	0.34074	1.73945e-37	PMN-MDSC
CPPED1	1.35449e-41	-0.823069	1.90482e-37	PMN-MDSC
BCL6	2.59612e-41	-0.900913	3.65092e-37	PMN-MDSC
TUBA1B	7.48655e-41	-0.776429	1.05283e-36	PMN-MDSC
CKLF	1.13433e-40	-0.707585	1.59521e-36	PMN-MDSC
MBP	1.24166e-40	-0.759231	1.74614e-36	PMN-MDSC
UBE2D1	3.41836e-40	-0.736289	4.80724e-36	PMN-MDSC
RNASET2	9.0484e-40	-0.692391	1.27248e-35	PMN-MDSC
LILRB3	9.47394e-40	-0.707981	1.33232e-35	PMN-MDSC
UBE2R2	2.8179e-39	-0.736108	3.96281e-35	PMN-MDSC
CAMKK2	4.23344e-39	0.254501	5.95349e-35	PMN-MDSC
HIST1H2AC	1.18944e-38	-0.792354	1.67271e-34	PMN-MDSC
ZC3HAV1	1.33792e-38	-0.709081	1.88152e-34	PMN-MDSC
LYPLA1	1.42301e-38	0.299083	2.00118e-34	PMN-MDSC
TLE3	6.12389e-38	-0.720561	8.61202e-34	PMN-MDSC
HM13	4.26294e-37	0.276748	5.99497e-33	PMN-MDSC
WIPF1	5.91195e-37	-0.684795	8.31397e-33	PMN-MDSC
EIF4EBP2	7.25814e-37	0.25592	1.02071e-32	PMN-MDSC
MGAT4A	9.21099e-37	0.293303	1.29534e-32	PMN-MDSC
IFNGR1	9.48293e-37	-0.712405	1.33358e-32	PMN-MDSC
LRG1	3.03202e-36	-0.772961	4.26392e-32	PMN-MDSC
DUSP6	3.09259e-36	0.25682	4.34911e-32	PMN-MDSC
R3HDM4	9.14038e-36	-0.733701	1.28541e-31	PMN-MDSC
TMEM154	4.24795e-35	-0.72066	5.9739e-31	PMN-MDSC
PDE4D	4.8989e-35	0.273206	6.88932e-31	PMN-MDSC
NOP10	1.10561e-34	-0.701982	1.55482e-30	PMN-MDSC
PICALM	2.48643e-34	-0.735157	3.49667e-30	PMN-MDSC
BLOC1S1	5.52552e-34	0.339574	7.77054e-30	PMN-MDSC
STK17B	1.20636e-33	-0.524261	1.6965e-29	PMN-MDSC
TYMP	3.77224e-33	-0.644039	5.3049e-29	PMN-MDSC
POLR2L	5.66764e-33	0.337943	7.9704e-29	PMN-MDSC
C4orf3	5.92767e-32	-0.607201	8.33608e-28	PMN-MDSC
CDC42EP3	1.48722e-31	-0.749942	2.09148e-27	PMN-MDSC
PIM1	3.06619e-31	-0.619679	4.31199e-27	PMN-MDSC
RICTOR	5.6679e-31	-0.690948	7.97076e-27	PMN-MDSC
PHF21A	1.0318e-30	-0.706994	1.45102e-26	PMN-MDSC
PCBP1	1.12237e-30	-0.531964	1.57839e-26	PMN-MDSC
CEBPD	1.56948e-30	-0.758753	2.20715e-26	PMN-MDSC
MAP4K4	4.22584e-30	-0.606607	5.9428e-26	PMN-MDSC
TNFRSF10C	4.81399e-30	-0.791739	6.76991e-26	PMN-MDSC
UBALD2	1.14816e-28	-0.57152	1.61465e-24	PMN-MDSC
IL1R2	1.48594e-28	-0.514552	2.08968e-24	PMN-MDSC
CD53	4.37769e-28	-0.644833	6.15634e-24	PMN-MDSC
NCOA1	4.15245e-27	-0.640135	5.8396e-23	PMN-MDSC
DEK	4.22785e-27	-0.494348	5.94562e-23	PMN-MDSC
CELF2	1.99206e-26	-0.484937	2.80143e-22	PMN-MDSC
CNBP	2.43574e-26	-0.527039	3.42538e-22	PMN-MDSC
CDC42SE1	1.47216e-25	-0.57882	2.0703e-21	PMN-MDSC
FNDC3B	2.00336e-25	-0.671051	2.81733e-21	PMN-MDSC
UBE2B	2.04306e-25	-0.555925	2.87315e-21	PMN-MDSC
HCK	6.39446e-25	-0.675385	8.99253e-21	PMN-MDSC
UBE2D3	8.94128e-25	-0.451868	1.25741e-20	PMN-MDSC
TSC22D3	1.12933e-24	-0.631071	1.58817e-20	PMN-MDSC
JUND	1.19076e-24	-0.688367	1.67457e-20	PMN-MDSC
AIF1	4.10684e-24	-0.590811	5.77545e-20	PMN-MDSC
TLR1	4.74725e-24	-0.647503	6.67606e-20	PMN-MDSC
MIDN	7.04753e-24	-0.626435	9.91095e-20	PMN-MDSC
H2AFZ	7.36145e-24	-0.554076	1.03524e-19	PMN-MDSC
OSBPL8	7.69329e-24	-0.579423	1.08191e-19	PMN-MDSC
TAPBP	1.64705e-23	-0.513122	2.31625e-19	PMN-MDSC
CFLAR	2.95511e-23	-0.421922	4.15577e-19	PMN-MDSC
SHKBP1	2.73664e-22	-0.55846	3.84854e-18	PMN-MDSC
STAT5B	3.41997e-22	-0.594886	4.80951e-18	PMN-MDSC
APOBEC3A	1.01377e-21	-0.628807	1.42566e-17	PMN-MDSC
PLXNC1	1.27287e-21	-0.572363	1.79004e-17	PMN-MDSC
USP10	3.99852e-21	-0.579246	5.62312e-17	PMN-MDSC
GMFG	4.23923e-21	-0.345582	5.96162e-17	PMN-MDSC
ARID4B	2.34232e-20	-0.556142	3.294e-16	PMN-MDSC
APLP2	2.87119e-20	-0.503802	4.03775e-16	PMN-MDSC
COTL1	3.50204e-20	-0.454163	4.92492e-16	PMN-MDSC
ANP32A	6.48154e-20	-0.529305	9.11499e-16	PMN-MDSC
PLCG2	1.43237e-19	0.26957	2.01434e-15	PMN-MDSC
IL2RG	2.84148e-19	-0.559434	3.99598e-15	PMN-MDSC
MAP1LC3B	3.02149e-19	-0.548113	4.24913e-15	PMN-MDSC
H3F3A	4.96264e-19	-0.959049	6.97896e-15	PMN-MDSC
LYST	9.16734e-19	-0.474549	1.2892e-14	PMN-MDSC
WAS	2.35831e-18	-0.477676	3.31649e-14	PMN-MDSC
HBB	2.48324e-18	-1.089	3.49218e-14	PMN-MDSC
ATG16L2	6.01229e-18	-0.560286	8.45509e-14	PMN-MDSC
SORL1	6.99522e-18	-0.462255	9.83738e-14	PMN-MDSC
HLA-F	7.27799e-18	-0.521453	1.0235e-13	PMN-MDSC
MCTP2	1.29594e-17	-0.539835	1.82248e-13	PMN-MDSC
HBA2	1.63945e-17	-1.2325	2.30556e-13	PMN-MDSC
NFIL3	1.69461e-17	-0.528518	2.38313e-13	PMN-MDSC
RPS29	2.06834e-17	-0.275766	2.90871e-13	PMN-MDSC
FKBP8	3.38486e-17	-0.513219	4.76013e-13	PMN-MDSC
LRP10	6.47302e-17	-0.519076	9.103e-13	PMN-MDSC
PTPRE	8.70586e-17	-0.518415	1.2243e-12	PMN-MDSC
RAC1	1.14188e-16	-0.427979	1.60582e-12	PMN-MDSC
DNAJA1	1.22632e-16	-0.505359	1.72457e-12	PMN-MDSC
SSH2	1.28474e-16	-0.599288	1.80674e-12	PMN-MDSC
MTRNR2L8	1.4847e-16	-0.413178	2.08793e-12	PMN-MDSC
APBB1IP	1.62725e-16	-0.528768	2.2884e-12	PMN-MDSC
CALM3	1.97233e-16	-0.406966	2.77369e-12	PMN-MDSC
VAPA	5.93454e-16	-0.458406	8.34574e-12	PMN-MDSC
KPNB1	8.25173e-16	-0.498684	1.16044e-11	PMN-MDSC
FRAT2	9.05182e-16	-0.561149	1.27296e-11	PMN-MDSC
IRS2	1.519e-15	-0.523813	2.13617e-11	PMN-MDSC
MYO1F	1.64304e-15	-0.432043	2.31061e-11	PMN-MDSC
ZFAS1	3.41691e-15	-0.483761	4.8052e-11	PMN-MDSC
MTRNR2L12	4.14306e-15	-0.411578	5.82639e-11	PMN-MDSC
NCF2	9.18421e-15	-0.467385	1.29158e-10	PMN-MDSC
SLC6A6	1.08624e-14	-0.548085	1.52758e-10	PMN-MDSC
CD44	2.54386e-14	-0.515286	3.57743e-10	PMN-MDSC
PARP8	3.06913e-14	-0.492841	4.31612e-10	PMN-MDSC
DOCK8	3.1692e-14	-0.493497	4.45685e-10	PMN-MDSC
EFHD2	4.17029e-14	-0.383112	5.86468e-10	PMN-MDSC
QKI	4.96685e-14	-0.506736	6.98489e-10	PMN-MDSC
TRIB1	6.02666e-14	-0.581353	8.47529e-10	PMN-MDSC
PHC2	7.48235e-14	-0.514922	1.05224e-09	PMN-MDSC
CCNL1	2.39093e-13	-0.399874	3.36237e-09	PMN-MDSC
SLCO3A1	2.59023e-13	-0.49693	3.64265e-09	PMN-MDSC
AKAP13	2.619e-13	-0.478097	3.68309e-09	PMN-MDSC
CD55	3.0143e-13	-0.426451	4.23901e-09	PMN-MDSC
TPR	3.70634e-13	-0.434075	5.21223e-09	PMN-MDSC
ELF2	5.60739e-13	-0.515693	7.88568e-09	PMN-MDSC
LCP2	2.53742e-12	-0.527327	3.56838e-08	PMN-MDSC
ARRB2	3.16571e-12	-0.370277	4.45194e-08	PMN-MDSC
KDM6B	3.4718e-12	-0.507597	4.8824e-08	PMN-MDSC
ADAM8	5.89865e-12	-0.541764	8.29527e-08	PMN-MDSC
CD37	6.78962e-12	-0.373421	9.54825e-08	PMN-MDSC
ADAR	8.81927e-12	-0.449099	1.24025e-07	PMN-MDSC
ANKRD44	9.52794e-12	-0.530857	1.33991e-07	PMN-MDSC
RPS9	1.17586e-11	-0.280078	1.65362e-07	PMN-MDSC
MSL1	1.87544e-11	-0.448202	2.63743e-07	PMN-MDSC
NPC2	2.0641e-11	-0.368958	2.90274e-07	PMN-MDSC
CREBRF	3.10869e-11	-0.446035	4.37175e-07	PMN-MDSC
RNF10	3.55565e-11	-0.441612	5.00031e-07	PMN-MDSC
FMNL1	4.44e-11	-0.409677	6.24397e-07	PMN-MDSC
TET2	5.84015e-11	-0.465326	8.21301e-07	PMN-MDSC
PRKCB	6.97946e-11	-0.454893	9.81521e-07	PMN-MDSC
ELF1	9.73242e-11	-0.426875	1.36867e-06	PMN-MDSC
FAM49B	1.13572e-10	-0.39131	1.59716e-06	PMN-MDSC
CD46	1.25966e-10	-0.401001	1.77145e-06	PMN-MDSC
THEMIS2	2.20823e-10	-0.500868	3.10544e-06	PMN-MDSC
NMI	4.87662e-10	-0.40271	6.85798e-06	PMN-MDSC
HBA1	4.89121e-10	-1.08723	6.8785e-06	PMN-MDSC
DOK3	7.06648e-10	-0.608005	9.93759e-06	PMN-MDSC
IFNGR2	7.49259e-10	-0.475813	1.05368e-05	PMN-MDSC
UBE2J1	8.93124e-10	-0.393244	1.256e-05	PMN-MDSC
DENND3	1.03909e-09	-0.420302	1.46128e-05	PMN-MDSC
CD74	1.37289e-09	-0.431067	1.9307e-05	PMN-MDSC
PFKFB3	2.22637e-09	-0.521169	3.13094e-05	PMN-MDSC
BOD1L1	2.9391e-09	-0.414745	4.13326e-05	PMN-MDSC
JAK3	3.17129e-09	-0.373217	4.45979e-05	PMN-MDSC
ABTB1	3.97313e-09	-0.399918	5.58742e-05	PMN-MDSC
CLEC4E	4.04313e-09	-0.530639	5.68586e-05	PMN-MDSC
ICAM3	4.17215e-09	-0.357613	5.8673e-05	PMN-MDSC
FOSB	6.05544e-09	-0.990229	8.51577e-05	PMN-MDSC
IGF2R	5.30384e-08	-0.501581	0.000745879	PMN-MDSC
RBM39	1.11481e-07	-0.296685	0.00156775	PMN-MDSC
HIF1A	1.61882e-07	-0.34772	0.00227654	PMN-MDSC
ANKRD12	6.40496e-07	-0.407351	0.00900729	PMN-MDSC
GRB2	8.97277e-07	-0.303143	0.0126184	PMN-MDSC
KMT2E	9.21738e-07	-0.314388	0.0129624	PMN-MDSC
GLIPR2	1.17011e-06	-0.362242	0.0164553	PMN-MDSC
PXN	2.2749e-06	-0.48238	0.031992	PMN-MDSC
SP100	2.38812e-06	-0.38736	0.0335841	PMN-MDSC
BAZ1A	2.65574e-06	-0.326774	0.0373477	PMN-MDSC
LAPTM5	2.81708e-06	-0.266704	0.0396166	PMN-MDSC
JAK1	2.82262e-06	-0.332157	0.0396945	PMN-MDSC
AZU1	0	3.42328	0	Progenitor-like
MPO	0	3.38437	0	Progenitor-like
ELANE	0	3.19144	0	Progenitor-like
PRTN3	0	2.80952	0	Progenitor-like
MS4A3	0	2.39658	0	Progenitor-like
RNASE2	0	2.26531	0	Progenitor-like
CTSG	0	2.24166	0	Progenitor-like
HIST1H4C	0	2.18673	0	Progenitor-like
RNASE3	0	2.17195	0	Progenitor-like
BPI	0	2.06949	0	Progenitor-like
NUCB2	0	2.01781	0	Progenitor-like
DUT	0	1.83998	0	Progenitor-like
HMGN2	0	1.70941	0	Progenitor-like
GSTP1	0	1.65981	0	Progenitor-like
PTMA	0	1.57011	0	Progenitor-like
SRGN	0	1.56456	0	Progenitor-like
STMN1	0	1.48192	0	Progenitor-like
TUBB	0	1.47717	0	Progenitor-like
TUBA1B	0	1.47682	0	Progenitor-like
PCNA	0	1.42761	0	Progenitor-like
MKI67	0	1.42726	0	Progenitor-like
SLPI	0	1.39713	0	Progenitor-like
RPLP1	0	1.3565	0	Progenitor-like
SPN	0	1.35477	0	Progenitor-like
RGCC	0	1.3541	0	Progenitor-like
CANX	0	1.3171	0	Progenitor-like
P4HB	0	1.29128	0	Progenitor-like
H2AFV	0	1.28071	0	Progenitor-like
HDGF	0	1.26542	0	Progenitor-like
ATP8B4	0	1.25031	0	Progenitor-like
TYMS	0	1.24364	0	Progenitor-like
GPI	0	1.21264	0	Progenitor-like
ANP32B	0	1.20886	0	Progenitor-like
TOP2A	0	1.19707	0	Progenitor-like
MGST1	0	1.16055	0	Progenitor-like
PPIA	0	1.15722	0	Progenitor-like
HNRNPAB	0	1.14379	0	Progenitor-like
ANP32E	0	1.14057	0	Progenitor-like
VAMP8	0	1.13228	0	Progenitor-like
ENO1	0	1.12577	0	Progenitor-like
MT-CO3	0	1.0682	0	Progenitor-like
RRM2	0	1.05712	0	Progenitor-like
SLC2A5	0	1.00841	0	Progenitor-like
FUT4	0	0.980723	0	Progenitor-like
RAB13	0	0.97303	0	Progenitor-like
NUSAP1	0	0.955315	0	Progenitor-like
TACSTD2	0	0.942588	0	Progenitor-like
SCD	0	0.92593	0	Progenitor-like
ATAD2	0	0.914065	0	Progenitor-like
NKG7	0	0.896458	0	Progenitor-like
RRM1	0	0.808814	0	Progenitor-like
SMC2	0	0.788789	0	Progenitor-like
B2M	0	-1.2377	0	Progenitor-like
NAMPT	0	-2.65661	0	Progenitor-like
IFITM2	0	-2.92151	0	Progenitor-like
PSMB7	1.47505e-305	1.07373	2.07436e-301	Progenitor-like
SLC44A1	5.87707e-303	0.875569	8.26493e-299	Progenitor-like
RNASEH2C	9.87879e-303	1.05699	1.38925e-298	Progenitor-like
MT-CO2	2.8772e-299	0.936053	4.0462e-295	Progenitor-like
S100A11	1.92581e-296	-1.93526	2.70826e-292	Progenitor-like
FCGR3B	1.93668e-295	-2.84349	2.72355e-291	Progenitor-like
YWHAH	2.12537e-294	1.00425	2.98891e-290	Progenitor-like
APP	2.38795e-293	0.993604	3.35817e-289	Progenitor-like
H1FX	2.42855e-286	1.2609	3.41526e-282	Progenitor-like
SELL	1.01048e-284	-2.31485	1.42104e-280	Progenitor-like
LAIR1	1.85149e-284	0.893567	2.60375e-280	Progenitor-like
MCM7	1.05189e-280	0.776437	1.47927e-276	Progenitor-like
MIS18BP1	4.75034e-280	1.00144	6.68041e-276	Progenitor-like
C20orf27	4.80056e-279	0.917239	6.75103e-275	Progenitor-like
HLA-E	3.97314e-274	-1.33827	5.58742e-270	Progenitor-like
FTH1	9.81196e-273	-3.02558	1.37986e-268	Progenitor-like
SMC4	1.22163e-272	0.928137	1.71798e-268	Progenitor-like
ANKRD28	5.89034e-271	1.09457	8.28359e-267	Progenitor-like
S100A12	5.93318e-270	-2.98357	8.34383e-266	Progenitor-like
EAF2	9.77121e-270	0.724386	1.37413e-265	Progenitor-like
BEX1	1.01615e-269	1.27127	1.42901e-265	Progenitor-like
CENPU	2.78715e-266	0.678114	3.91957e-262	Progenitor-like
FPR1	1.91055e-262	-2.21871	2.6868e-258	Progenitor-like
PLAC8	2.96733e-262	1.03722	4.17296e-258	Progenitor-like
NASP	1.38235e-261	0.854612	1.944e-257	Progenitor-like
BCL2A1	3.09216e-258	-2.25894	4.34851e-254	Progenitor-like
LYZ	1.46881e-257	1.04216	2.06559e-253	Progenitor-like
MYB	1.53214e-257	0.786358	2.15465e-253	Progenitor-like
FOS	9.95629e-257	-2.01961	1.40015e-252	Progenitor-like
PTPRC	1.58603e-255	-1.36998	2.23044e-251	Progenitor-like
H1F0	2.06152e-255	1.19712	2.89911e-251	Progenitor-like
SOD2	8.03886e-254	-2.29587	1.1305e-249	Progenitor-like
RETN	2.46125e-252	0.878681	3.46125e-248	Progenitor-like
HSP90B1	1.03876e-251	1.12115	1.46081e-247	Progenitor-like
VAT1	1.14552e-251	0.864235	1.61095e-247	Progenitor-like
RPS20	5.36025e-251	0.857807	7.53812e-247	Progenitor-like
RPN2	1.48255e-250	0.929757	2.08491e-246	Progenitor-like
RGS2	2.12083e-250	-2.60675	2.98252e-246	Progenitor-like
MTDH	7.10513e-250	1.00098	9.99194e-246	Progenitor-like
TMPO	2.37973e-249	0.861807	3.34662e-245	Progenitor-like
MFSD10	2.7742e-249	0.917848	3.90136e-245	Progenitor-like
SAT1	3.13073e-249	-2.42121	4.40275e-245	Progenitor-like
DUSP1	1.54402e-246	-2.12332	2.17135e-242	Progenitor-like
RPLP2	2.18183e-246	1.09462	3.06831e-242	Progenitor-like
RPS24	9.00249e-246	0.991687	1.26602e-241	Progenitor-like
ALDH2	1.02677e-245	0.905572	1.44395e-241	Progenitor-like
SLFN13	1.20393e-245	0.715611	1.69309e-241	Progenitor-like
ITM2B	2.56834e-245	-1.77096	3.61186e-241	Progenitor-like
C5AR1	9.8583e-241	-2.10666	1.38637e-236	Progenitor-like
UGCG	1.0023e-240	0.9377	1.40954e-236	Progenitor-like
SCP2	7.48586e-237	0.863718	1.05274e-232	Progenitor-like
SRSF10	1.91564e-234	0.97531	2.69396e-230	Progenitor-like
IRF2BP2	3.08878e-233	0.951531	4.34376e-229	Progenitor-like
HMGN1	2.27852e-232	0.867358	3.20428e-228	Progenitor-like
DNAJC9	2.61882e-226	0.620062	3.68285e-222	Progenitor-like
MT-CO1	4.0228e-226	1.02849	5.65727e-222	Progenitor-like
H2AFZ	1.39746e-223	1.00066	1.96525e-219	Progenitor-like
HLA-C	1.62502e-222	-1.17139	2.28527e-218	Progenitor-like
JUNB	4.17713e-222	-2.09678	5.87429e-218	Progenitor-like
CDCA7L	9.32125e-222	0.786569	1.31085e-217	Progenitor-like
RPLP0	1.41339e-219	0.88414	1.98766e-215	Progenitor-like
CBX5	1.17226e-218	0.66466	1.64855e-214	Progenitor-like
STOM	2.8436e-218	0.878922	3.99895e-214	Progenitor-like
NUCKS1	7.69582e-218	0.870849	1.08226e-213	Progenitor-like
MSRB3	5.34831e-217	0.714014	7.52132e-213	Progenitor-like
TYROBP	1.00533e-216	-1.08616	1.4138e-212	Progenitor-like
S100A4	1.14732e-214	-1.71353	1.61347e-210	Progenitor-like
HNRNPH1	2.72307e-212	0.908052	3.82946e-208	Progenitor-like
HMGB1	1.04597e-211	1.23649	1.47094e-207	Progenitor-like
RPL35	9.4769e-211	0.918634	1.33274e-206	Progenitor-like
DEK	1.57782e-208	0.872258	2.21888e-204	Progenitor-like
IGFBP7	6.99413e-206	0.629183	9.83584e-202	Progenitor-like
VRK1	1.31766e-203	0.677213	1.85302e-199	Progenitor-like
CD63	4.54648e-198	0.809701	6.39372e-194	Progenitor-like
XBP1	3.11958e-196	0.73767	4.38707e-192	Progenitor-like
RPA3	4.14413e-196	0.691039	5.82788e-192	Progenitor-like
RPS8	4.1717e-196	0.728796	5.86666e-192	Progenitor-like
CITED2	4.47283e-196	0.796637	6.29015e-192	Progenitor-like
GSTO1	6.46304e-196	0.835476	9.08897e-192	Progenitor-like
G0S2	8.55287e-196	-2.65756	1.20279e-191	Progenitor-like
INHBA	7.34668e-195	0.775023	1.03316e-190	Progenitor-like
BRI3BP	1.38374e-194	0.588861	1.94596e-190	Progenitor-like
LITAF	4.20509e-194	-1.51562	5.91362e-190	Progenitor-like
GUSB	3.0228e-193	0.616183	4.25097e-189	Progenitor-like
YBX1	1.11079e-191	0.798017	1.5621e-187	Progenitor-like
RPL15	1.56046e-191	0.810386	2.19447e-187	Progenitor-like
SSR4	5.86655e-190	1.03281	8.25013e-186	Progenitor-like
HSP90AA1	1.0916e-189	0.841685	1.53512e-185	Progenitor-like
CLEC5A	1.72328e-189	0.676805	2.42345e-185	Progenitor-like
APPL1	4.80604e-188	0.722704	6.75874e-184	Progenitor-like
RBBP7	3.33109e-187	0.657634	4.6845e-183	Progenitor-like
RNF149	7.13677e-187	-1.56493	1.00364e-182	Progenitor-like
USP1	2.09672e-186	0.710628	2.94862e-182	Progenitor-like
PDZD8	1.24579e-184	0.849206	1.75195e-180	Progenitor-like
RPSA	1.53279e-184	0.768901	2.15556e-180	Progenitor-like
PTBP1	2.45624e-184	0.729327	3.4542e-180	Progenitor-like
AQP9	6.80188e-184	-1.94694	9.56548e-180	Progenitor-like
TOPBP1	5.06871e-182	0.634395	7.12812e-178	Progenitor-like
HMGB2	7.89454e-182	0.878813	1.11021e-177	Progenitor-like
VSTM1	1.51591e-181	0.747529	2.13182e-177	Progenitor-like
FBXO9	1.74433e-181	0.753748	2.45305e-177	Progenitor-like
RPL22	3.8255e-181	0.980716	5.3798e-177	Progenitor-like
GAPDH	7.7254e-181	0.699079	1.08642e-176	Progenitor-like
RPS28	9.92623e-180	0.795417	1.39593e-175	Progenitor-like
RPS19	9.59318e-179	0.684722	1.34909e-174	Progenitor-like
ANXA1	1.12994e-178	0.651144	1.58903e-174	Progenitor-like
AIG1	1.68734e-178	0.644256	2.37291e-174	Progenitor-like
CD59	1.51935e-177	0.768176	2.13667e-173	Progenitor-like
NSUN5	3.07421e-177	0.724521	4.32326e-173	Progenitor-like
ZFP36	4.96325e-177	-1.98623	6.97981e-173	Progenitor-like
DNMT1	1.33576e-176	0.674863	1.87848e-172	Progenitor-like
RPS6	8.77661e-176	0.605412	1.23426e-171	Progenitor-like
LSP1	1.06974e-174	-1.40009	1.50438e-170	Progenitor-like
ERP29	2.06487e-174	0.722096	2.90382e-170	Progenitor-like
ATF4	2.68374e-173	0.798164	3.77414e-169	Progenitor-like
RPS21	4.70551e-173	0.673823	6.61736e-169	Progenitor-like
AK2	3.35892e-172	0.657219	4.72365e-168	Progenitor-like
CTSS	4.20915e-170	-1.18289	5.91932e-166	Progenitor-like
RPS4X	6.51228e-170	0.591829	9.15821e-166	Progenitor-like
PRDX5	1.71287e-169	0.798692	2.40882e-165	Progenitor-like
TPP1	2.14147e-169	0.80254	3.01154e-165	Progenitor-like
MCU	2.21635e-169	0.674258	3.11686e-165	Progenitor-like
SMAP2	3.12616e-169	-1.59377	4.39632e-165	Progenitor-like
RPS12	7.63378e-169	0.617966	1.07354e-164	Progenitor-like
VNN2	1.23781e-168	-1.93143	1.74073e-164	Progenitor-like
NDUFS5	8.56036e-168	0.756706	1.20384e-163	Progenitor-like
SLC25A37	3.3509e-167	-1.81215	4.71237e-163	Progenitor-like
EVI2B	4.21392e-167	-1.28115	5.92604e-163	Progenitor-like
COL17A1	5.69159e-167	0.618195	8.00408e-163	Progenitor-like
RPL8	7.97168e-167	0.679542	1.12106e-162	Progenitor-like
CITED4	8.75566e-167	0.736612	1.23131e-162	Progenitor-like
MZT2B	1.29055e-166	0.821003	1.8149e-162	Progenitor-like
ZFP36L1	3.86041e-166	-1.99755	5.42889e-162	Progenitor-like
SDCBP	1.48635e-165	-1.45787	2.09025e-161	Progenitor-like
SERPINB10	5.97486e-165	0.692826	8.40245e-161	Progenitor-like
RPL37A	1.00504e-164	0.722805	1.41339e-160	Progenitor-like
HNRNPA2B1	6.31021e-164	0.659687	8.87405e-160	Progenitor-like
CERS6	2.11676e-163	0.570512	2.9768e-159	Progenitor-like
RPL7	2.28771e-163	0.881106	3.2172e-159	Progenitor-like
HNRNPA1	4.4542e-163	0.703942	6.26394e-159	Progenitor-like
PA2G4	5.35553e-163	0.720474	7.53148e-159	Progenitor-like
RPL36	9.09353e-163	0.741673	1.27882e-158	Progenitor-like
DHFR	1.48305e-162	0.648682	2.08562e-158	Progenitor-like
PNP	1.67271e-162	0.561736	2.35233e-158	Progenitor-like
RPS29	2.32708e-161	0.462638	3.27258e-157	Progenitor-like
MRPL51	1.19381e-160	0.733182	1.67885e-156	Progenitor-like
LYN	4.14662e-160	-1.46381	5.8314e-156	Progenitor-like
CEBPB	6.68252e-160	-1.87786	9.39763e-156	Progenitor-like
RPL6	9.44206e-160	0.646982	1.32784e-155	Progenitor-like
CSF3R	2.24353e-159	-1.319	3.15508e-155	Progenitor-like
CXCR2	1.17486e-158	-2.02244	1.65221e-154	Progenitor-like
TMEM87A	1.31986e-158	0.710656	1.85612e-154	Progenitor-like
SERPINB1	2.50283e-157	0.763503	3.51973e-153	Progenitor-like
RPL13	3.73624e-157	0.771362	5.25427e-153	Progenitor-like
SNRPF	9.78199e-157	0.622922	1.37564e-152	Progenitor-like
NAP1L1	5.80483e-156	0.65646	8.16333e-152	Progenitor-like
SUCO	1.04344e-155	0.693409	1.46739e-151	Progenitor-like
ATP8A1	2.03127e-155	0.64419	2.85658e-151	Progenitor-like
YPEL3	6.48104e-155	-1.50871	9.11429e-151	Progenitor-like
PNRC1	2.08992e-154	-1.31585	2.93906e-150	Progenitor-like
SFPQ	2.18485e-154	0.689277	3.07255e-150	Progenitor-like
ERG	2.91828e-154	0.662141	4.10398e-150	Progenitor-like
S100A6	3.17004e-154	-1.26864	4.45803e-150	Progenitor-like
TESC	6.41808e-154	0.686318	9.02574e-150	Progenitor-like
FCGR2A	8.99159e-154	-1.74065	1.26449e-149	Progenitor-like
CORO2A	1.34606e-152	0.589479	1.89297e-148	Progenitor-like
IFITM3	5.63765e-151	-2.36252	7.92823e-147	Progenitor-like
IL1R2	1.47426e-149	-2.02368	2.07326e-145	Progenitor-like
RPS23	2.67146e-149	0.635977	3.75688e-145	Progenitor-like
RPL12	3.30768e-148	0.680048	4.65159e-144	Progenitor-like
SUMO3	4.03145e-148	0.611192	5.66943e-144	Progenitor-like
CEBPE	1.88866e-147	0.61983	2.65602e-143	Progenitor-like
SLC2A3	1.98922e-147	-1.48356	2.79744e-143	Progenitor-like
LSM5	2.425e-147	0.610805	3.41028e-143	Progenitor-like
SPTBN1	2.99078e-147	0.629277	4.20594e-143	Progenitor-like
COX8A	5.4839e-147	0.753893	7.71201e-143	Progenitor-like
UQCRFS1	1.145e-146	0.611129	1.61021e-142	Progenitor-like
TPI1	3.12179e-146	0.701215	4.39017e-142	Progenitor-like
RPL21	4.14284e-146	0.69206	5.82608e-142	Progenitor-like
MT-ATP6	5.17656e-146	0.653116	7.2798e-142	Progenitor-like
RPL13A	7.38985e-146	0.566356	1.03923e-141	Progenitor-like
SYPL1	1.3146e-145	0.510223	1.84873e-141	Progenitor-like
SET	1.7676e-145	0.644812	2.48577e-141	Progenitor-like
UQCRH	2.03412e-145	0.704824	2.86058e-141	Progenitor-like
HLA-B	4.24532e-145	-0.851715	5.9702e-141	Progenitor-like
GNB4	5.25117e-145	0.583198	7.38472e-141	Progenitor-like
MT-ND3	5.36946e-145	0.644439	7.55107e-141	Progenitor-like
HIST1H1D	6.97316e-143	0.983139	9.80635e-139	Progenitor-like
COX4I1	1.46889e-142	0.76946	2.0657e-138	Progenitor-like
DNM1L	6.89773e-142	0.624375	9.70027e-138	Progenitor-like
RPL32	7.06806e-142	0.55427	9.93981e-138	Progenitor-like
RAN	2.46824e-141	0.64548	3.47109e-137	Progenitor-like
RPL27A	2.48589e-141	0.576954	3.49591e-137	Progenitor-like
KLF6	5.58725e-141	-1.08093	7.85734e-137	Progenitor-like
MXD1	3.28132e-140	-1.45514	4.61453e-136	Progenitor-like
SYK	1.10034e-139	0.691793	1.54741e-135	Progenitor-like
PDE4D	1.21528e-139	0.666231	1.70904e-135	Progenitor-like
GPAA1	2.72149e-138	0.531748	3.82723e-134	Progenitor-like
MT-ND1	4.23235e-138	0.613086	5.95196e-134	Progenitor-like
CLEC7A	5.00785e-138	-1.66247	7.04254e-134	Progenitor-like
NCL	1.52739e-137	0.628596	2.14797e-133	Progenitor-like
CCDC88A	1.66779e-137	0.547433	2.34541e-133	Progenitor-like
SRSF3	1.44135e-136	0.689978	2.02697e-132	Progenitor-like
MZT2A	1.63549e-136	0.651408	2.29999e-132	Progenitor-like
SNRPD1	2.04456e-136	0.574315	2.87526e-132	Progenitor-like
SLC36A4	2.0678e-136	0.596984	2.90795e-132	Progenitor-like
ERLIN1	3.04821e-136	0.586013	4.2867e-132	Progenitor-like
SRSF7	3.73095e-136	0.639817	5.24683e-132	Progenitor-like
PDHA1	1.21519e-135	0.584628	1.70892e-131	Progenitor-like
PDIA6	1.87852e-135	0.601679	2.64177e-131	Progenitor-like
EEF1A1	2.58269e-135	0.70425	3.63203e-131	Progenitor-like
ZNF207	2.87962e-135	0.72698	4.0496e-131	Progenitor-like
SERPINA1	7.01219e-135	-1.30098	9.86125e-131	Progenitor-like
MAZ	4.34375e-134	0.562709	6.10862e-130	Progenitor-like
CD53	5.46674e-134	-1.39189	7.68788e-130	Progenitor-like
SLC25A5	1.04141e-133	0.54756	1.46453e-129	Progenitor-like
TMEM173	4.56112e-133	0.486919	6.41431e-129	Progenitor-like
SERBP1	4.71266e-133	0.663157	6.62741e-129	Progenitor-like
RPL23A	2.04842e-132	0.623467	2.88069e-128	Progenitor-like
RPS15	4.27987e-132	0.716948	6.01878e-128	Progenitor-like
CMTM2	5.85402e-132	-1.84794	8.2325e-128	Progenitor-like
FAM111A	9.89125e-132	0.670991	1.39101e-127	Progenitor-like
RPL19	1.40942e-131	0.574875	1.98207e-127	Progenitor-like
SURF4	3.85222e-131	0.555158	5.41737e-127	Progenitor-like
RPL9	2.60125e-130	0.605275	3.65814e-126	Progenitor-like
RPL23	1.00841e-129	0.514787	1.41813e-125	Progenitor-like
HNRNPR	2.01322e-129	0.548589	2.83119e-125	Progenitor-like
PAXBP1	2.10328e-129	0.598383	2.95785e-125	Progenitor-like
LDHA	2.11258e-129	0.643301	2.97092e-125	Progenitor-like
CPNE3	3.80735e-129	0.452617	5.35428e-125	Progenitor-like
CALM1	4.9514e-129	0.536824	6.96315e-125	Progenitor-like
HIST1H1E	1.07921e-128	0.990588	1.5177e-124	Progenitor-like
SMC1A	1.45267e-128	0.540132	2.04289e-124	Progenitor-like
GSN	7.70604e-128	0.605368	1.0837e-123	Progenitor-like
IGSF6	1.03504e-127	-1.55786	1.45557e-123	Progenitor-like
RPS14	1.50571e-127	0.6884	2.11748e-123	Progenitor-like
SRSF2	1.79884e-127	0.600178	2.52971e-123	Progenitor-like
TMEM258	5.14201e-127	0.604194	7.23121e-123	Progenitor-like
RPL7A	9.53968e-127	0.541051	1.34157e-122	Progenitor-like
RAB32	9.54589e-127	0.637069	1.34244e-122	Progenitor-like
PABPC1	1.64139e-126	0.573644	2.30828e-122	Progenitor-like
HP1BP3	1.68258e-126	0.646848	2.36621e-122	Progenitor-like
SMC3	2.87168e-126	0.560956	4.03845e-122	Progenitor-like
SNRPG	4.31266e-126	0.599823	6.0649e-122	Progenitor-like
SNRPD2	4.59695e-126	0.601791	6.46469e-122	Progenitor-like
GBP2	5.02317e-126	-1.68057	7.06408e-122	Progenitor-like
TRA2B	6.85195e-126	0.637403	9.63589e-122	Progenitor-like
STK17B	2.20228e-125	-1.10051	3.09706e-121	Progenitor-like
FAM107B	5.24382e-125	0.637282	7.37439e-121	Progenitor-like
NDUFB2	1.03219e-124	0.631888	1.45157e-120	Progenitor-like
H3F3B	1.13945e-124	-0.980527	1.60242e-120	Progenitor-like
ILF3	2.12072e-124	0.587539	2.98237e-120	Progenitor-like
SUZ12	2.89559e-124	0.612953	4.07207e-120	Progenitor-like
CRTAP	3.06266e-124	0.45984	4.30701e-120	Progenitor-like
RPL22L1	1.30715e-123	0.793729	1.83825e-119	Progenitor-like
STT3B	1.52906e-123	0.601475	2.15032e-119	Progenitor-like
BAZ1B	2.38811e-123	0.572395	3.35839e-119	Progenitor-like
KHSRP	3.03825e-123	0.45748	4.27269e-119	Progenitor-like
ATP2A3	3.13283e-123	0.645982	4.4057e-119	Progenitor-like
RPS13	3.95203e-123	0.540563	5.55774e-119	Progenitor-like
ALDH3B1	4.14053e-123	0.563377	5.82282e-119	Progenitor-like
NDUFB11	6.62858e-123	0.724304	9.32177e-119	Progenitor-like
COX5A	1.06236e-122	0.604067	1.494e-118	Progenitor-like
NDUFA4	1.28374e-122	0.576659	1.80533e-118	Progenitor-like
FCER1G	2.06926e-122	-1.01586	2.91e-118	Progenitor-like
LRRK2	4.46802e-122	-1.52981	6.28337e-118	Progenitor-like
BANF1	1.86539e-121	0.449659	2.6233e-117	Progenitor-like
EEF1B2	3.51346e-121	0.512139	4.94098e-117	Progenitor-like
HNRNPD	4.17508e-121	0.607221	5.87141e-117	Progenitor-like
GADD45A	8.79733e-121	0.626488	1.23717e-116	Progenitor-like
RPL27	9.74105e-120	0.556223	1.36988e-115	Progenitor-like
CCND2	1.04448e-119	0.614487	1.46885e-115	Progenitor-like
TUBA1A	2.38544e-119	-1.53576	3.35464e-115	Progenitor-like
MCL1	4.00201e-119	-1.06317	5.62802e-115	Progenitor-like
EIF1AX	4.27252e-119	0.639111	6.00844e-115	Progenitor-like
CREG1	7.69744e-119	0.500434	1.08249e-114	Progenitor-like
CPSF6	9.67851e-119	0.498555	1.36109e-114	Progenitor-like
LILRB3	1.28302e-118	-1.41864	1.80431e-114	Progenitor-like
JDP2	1.49835e-118	0.540775	2.10713e-114	Progenitor-like
TEX14	7.24559e-118	0.759671	1.01895e-113	Progenitor-like
UBA52	1.1012e-117	0.688577	1.54861e-113	Progenitor-like
CDK2AP2	1.58146e-117	0.480673	2.22401e-113	Progenitor-like
ALPL	2.07849e-117	-1.60559	2.92299e-113	Progenitor-like
SSR3	2.52814e-117	0.541446	3.55532e-113	Progenitor-like
SPCS3	1.28061e-116	0.628817	1.80092e-112	Progenitor-like
POLE4	2.31484e-116	0.528899	3.25537e-112	Progenitor-like
RPL10A	1.02357e-115	0.460615	1.43944e-111	Progenitor-like
KLF2	1.03153e-115	-1.53695	1.45064e-111	Progenitor-like
RPL11	1.44628e-115	0.441646	2.03391e-111	Progenitor-like
RPS18	1.88446e-115	0.362933	2.65012e-111	Progenitor-like
PTPN7	1.88701e-115	0.566166	2.6537e-111	Progenitor-like
RPL10	2.35459e-115	0.511676	3.31126e-111	Progenitor-like
TMEM123	5.51008e-115	0.543978	7.74883e-111	Progenitor-like
PROK2	8.82336e-115	-1.78302	1.24083e-110	Progenitor-like
RPS26	1.25468e-114	0.739383	1.76445e-110	Progenitor-like
DHX15	1.80741e-114	0.467379	2.54176e-110	Progenitor-like
SEC11A	5.25891e-114	0.577259	7.39561e-110	Progenitor-like
RPL35A	6.18341e-114	0.520614	8.69573e-110	Progenitor-like
TXNIP	1.08237e-113	-1.30628	1.52214e-109	Progenitor-like
PTDSS1	1.27826e-113	0.479042	1.79762e-109	Progenitor-like
RPL3	2.0095e-113	0.414003	2.82596e-109	Progenitor-like
NEAT1	2.53182e-113	-2.02084	3.5605e-109	Progenitor-like
PKM	9.25925e-113	0.64578	1.30213e-108	Progenitor-like
EMB	4.34627e-112	0.511604	6.11216e-108	Progenitor-like
RPL31	4.37464e-112	0.431466	6.15205e-108	Progenitor-like
M6PR	9.04396e-112	0.518363	1.27185e-107	Progenitor-like
RPL39	1.47776e-111	0.961117	2.07817e-107	Progenitor-like
CD47	3.85321e-111	0.547061	5.41876e-107	Progenitor-like
RPS3	4.64994e-111	0.410802	6.53921e-107	Progenitor-like
LNPEP	1.36417e-110	0.600429	1.91843e-106	Progenitor-like
H2AFY	2.33149e-110	0.563337	3.27877e-106	Progenitor-like
RPN1	2.7573e-110	0.552781	3.87759e-106	Progenitor-like
RPS11	2.8872e-110	0.597715	4.06027e-106	Progenitor-like
MT-ND4	1.04745e-109	0.584536	1.47302e-105	Progenitor-like
FXR1	8.95551e-109	0.564869	1.25941e-104	Progenitor-like
ANAPC11	1.51663e-108	0.574893	2.13283e-104	Progenitor-like
TREM1	2.37676e-108	-1.60398	3.34243e-104	Progenitor-like
NONO	3.03483e-108	0.520643	4.26788e-104	Progenitor-like
IRF1	3.165e-108	-1.43835	4.45094e-104	Progenitor-like
RPS17	5.25883e-108	0.545846	7.39549e-104	Progenitor-like
POLE3	9.51641e-108	0.439776	1.33829e-103	Progenitor-like
ROMO1	2.53234e-107	0.643667	3.56123e-103	Progenitor-like
RPS25	3.10667e-107	0.596063	4.36891e-103	Progenitor-like
CLEC4E	4.07852e-107	-1.39451	5.73563e-103	Progenitor-like
CBX3	4.37107e-107	0.527162	6.14703e-103	Progenitor-like
COX7C	6.47743e-107	0.541717	9.10921e-103	Progenitor-like
AGPS	8.12582e-106	0.493492	1.14273e-101	Progenitor-like
RPL18	1.16512e-105	0.503973	1.63851e-101	Progenitor-like
UQCRQ	2.5824e-105	0.563655	3.63163e-101	Progenitor-like
RPL24	7.04637e-105	0.620756	9.90931e-101	Progenitor-like
AP2S1	1.42689e-104	0.600083	2.00664e-100	Progenitor-like
TECR	1.51422e-104	0.530843	2.12945e-100	Progenitor-like
SRP9	8.22391e-104	0.50594	1.15653e-99	Progenitor-like
SEC61G	3.08848e-103	0.624767	4.34334e-99	Progenitor-like
HSP90AB1	3.45651e-103	0.581641	4.8609e-99	Progenitor-like
NCF2	3.78521e-103	-1.19153	5.32314e-99	Progenitor-like
TBCA	2.71782e-102	0.543875	3.82207e-98	Progenitor-like
DOPEY2	3.58898e-102	0.462622	5.04719e-98	Progenitor-like
MMP9	3.60521e-102	-2.00817	5.07001e-98	Progenitor-like
METAP2	5.37986e-102	0.564367	7.5657e-98	Progenitor-like
CSTA	7.03966e-102	0.539192	9.89987e-98	Progenitor-like
SNRPD3	1.28046e-101	0.493973	1.80071e-97	Progenitor-like
BASP1	3.16291e-101	-0.930715	4.448e-97	Progenitor-like
LTB	1.40046e-100	-1.28779	1.96947e-96	Progenitor-like
MT-CYB	3.4102e-100	0.579583	4.79577e-96	Progenitor-like
RPL37	3.90941e-100	0.500109	5.4978e-96	Progenitor-like
RPS7	6.78904e-100	0.686213	9.54743e-96	Progenitor-like
CS	1.73995e-99	0.481356	2.44689e-95	Progenitor-like
HNRNPA3	2.06579e-99	0.596259	2.90512e-95	Progenitor-like
ANXA6	2.94192e-99	0.517974	4.13722e-95	Progenitor-like
MMP25	4.0627e-99	-1.2973	5.71337e-95	Progenitor-like
BUB3	1.89198e-98	0.44412	2.66069e-94	Progenitor-like
FAR2	2.02755e-98	0.438348	2.85134e-94	Progenitor-like
RAD23A	3.25678e-98	0.433988	4.58001e-94	Progenitor-like
EDEM1	8.11032e-98	0.544362	1.14055e-93	Progenitor-like
RPL34	9.57924e-98	0.38003	1.34713e-93	Progenitor-like
ACSL1	9.95942e-98	-1.35231	1.40059e-93	Progenitor-like
HNRNPLL	8.04519e-97	0.461856	1.1314e-92	Progenitor-like
ANXA3	9.61322e-97	0.494777	1.35191e-92	Progenitor-like
SRP72	1.68743e-96	0.505943	2.37303e-92	Progenitor-like
RBBP4	2.0786e-96	0.480042	2.92313e-92	Progenitor-like
RPL5	2.33323e-96	0.370521	3.28123e-92	Progenitor-like
ALYREF	2.38267e-96	0.399931	3.35075e-92	Progenitor-like
SVIP	2.68491e-96	0.473262	3.77579e-92	Progenitor-like
NFATC2IP	8.17924e-96	0.462087	1.15025e-91	Progenitor-like
B4GALT5	9.48728e-96	0.501486	1.3342e-91	Progenitor-like
TOP2B	1.245e-95	0.491929	1.75085e-91	Progenitor-like
COX6C	1.37926e-95	0.522087	1.93965e-91	Progenitor-like
TMED2	1.39359e-95	0.502842	1.95981e-91	Progenitor-like
RPL38	1.74587e-95	0.431961	2.45522e-91	Progenitor-like
XPO6	1.97091e-95	-1.41064	2.77169e-91	Progenitor-like
AMPD3	4.64538e-95	0.442987	6.5328e-91	Progenitor-like
R3HDM4	5.07682e-95	-1.25997	7.13953e-91	Progenitor-like
SMCHD1	5.30784e-95	-1.24737	7.46442e-91	Progenitor-like
RPS27A	1.52341e-94	0.363958	2.14237e-90	Progenitor-like
PRAM1	7.91779e-94	0.490989	1.11348e-89	Progenitor-like
RPL4	1.05447e-93	0.458112	1.4829e-89	Progenitor-like
RBMX	1.21393e-93	0.481039	1.70715e-89	Progenitor-like
FFAR2	1.26747e-93	-1.49434	1.78245e-89	Progenitor-like
SYNCRIP	2.68246e-93	0.526418	3.77234e-89	Progenitor-like
RPL26	3.41917e-93	0.517823	4.80838e-89	Progenitor-like
RPS2	5.97148e-93	0.446627	8.3977e-89	Progenitor-like
RPL18A	1.18565e-92	0.593181	1.66738e-88	Progenitor-like
LSM3	1.19764e-92	0.447968	1.68424e-88	Progenitor-like
IER2	1.7095e-92	-1.6792	2.40407e-88	Progenitor-like
SLC11A1	2.3067e-92	-1.3862	3.24391e-88	Progenitor-like
PDIA3	4.32003e-92	0.521552	6.07525e-88	Progenitor-like
RIF1	8.8563e-92	0.491866	1.24546e-87	Progenitor-like
CPNE2	1.9987e-91	0.420328	2.81077e-87	Progenitor-like
XRCC6	4.0275e-91	0.470984	5.66387e-87	Progenitor-like
CARD16	4.09581e-91	-1.25082	5.75993e-87	Progenitor-like
NABP1	6.03683e-91	-1.45508	8.4896e-87	Progenitor-like
COTL1	8.94202e-91	-0.9853	1.25752e-86	Progenitor-like
RBX1	9.64529e-91	0.495232	1.35642e-86	Progenitor-like
CNTRL	1.91995e-90	0.536575	2.70002e-86	Progenitor-like
MME	2.20332e-90	-1.49123	3.09853e-86	Progenitor-like
SNRPB	2.65401e-90	0.487944	3.73233e-86	Progenitor-like
GYS1	9.12506e-90	0.440418	1.28326e-85	Progenitor-like
TPT1	1.9105e-89	0.358448	2.68674e-85	Progenitor-like
ITGAX	2.16651e-89	-1.37609	3.04676e-85	Progenitor-like
CLEC2B	7.58583e-89	-1.34954	1.0668e-84	Progenitor-like
MYL12A	7.71782e-89	-0.776381	1.08536e-84	Progenitor-like
RBM25	3.15177e-88	0.495023	4.43233e-84	Progenitor-like
CACYBP	6.28845e-88	0.455718	8.84345e-84	Progenitor-like
SNRPE	1.52539e-87	0.488376	2.14516e-83	Progenitor-like
EIF3A	5.83009e-87	0.506027	8.19886e-83	Progenitor-like
KDELR1	9.17746e-87	0.433961	1.29063e-82	Progenitor-like
LY96	1.4359e-86	-1.28217	2.0193e-82	Progenitor-like
XIST	5.34026e-86	0.618	7.51e-82	Progenitor-like
TMX1	1.29258e-85	0.410919	1.81775e-81	Progenitor-like
RPS5	4.32307e-85	0.326935	6.07953e-81	Progenitor-like
STEAP4	9.35138e-85	-1.35834	1.31508e-80	Progenitor-like
HNRNPDL	1.3751e-84	0.425491	1.9338e-80	Progenitor-like
NAA38	1.56685e-84	0.526758	2.20346e-80	Progenitor-like
CR1	1.68553e-84	-1.35743	2.37036e-80	Progenitor-like
MT-ND5	2.98583e-84	0.481337	4.19897e-80	Progenitor-like
SERPINB6	3.21246e-84	0.428685	4.51768e-80	Progenitor-like
FUS	5.73201e-84	0.557302	8.06092e-80	Progenitor-like
TKT	7.4084e-84	0.51844	1.04184e-79	Progenitor-like
IFITM1	1.13661e-83	-1.28596	1.59842e-79	Progenitor-like
ARL8B	1.58473e-83	0.451758	2.22861e-79	Progenitor-like
C12orf57	2.33817e-83	0.498909	3.28817e-79	Progenitor-like
VPS29	2.44211e-83	0.457673	3.43434e-79	Progenitor-like
PYURF	2.44244e-83	0.437601	3.43481e-79	Progenitor-like
CALR	5.46741e-83	0.488049	7.68882e-79	Progenitor-like
CREB5	6.05611e-83	-1.38413	8.51671e-79	Progenitor-like
SERF2	6.26308e-83	0.621312	8.80777e-79	Progenitor-like
RPS3A	6.76608e-83	0.553787	9.51514e-79	Progenitor-like
PSMB2	1.45316e-82	0.405888	2.04358e-78	Progenitor-like
NUDT3	2.52799e-82	0.426173	3.55511e-78	Progenitor-like
SP110	3.95308e-82	-1.27358	5.55921e-78	Progenitor-like
EIF4EBP2	1.1711e-81	0.40045	1.64692e-77	Progenitor-like
TMSB4X	3.02514e-81	0.317624	4.25426e-77	Progenitor-like
PRDX3	4.38698e-81	0.40258	6.16941e-77	Progenitor-like
KIAA1551	4.40177e-81	-1.31895	6.19021e-77	Progenitor-like
TNFSF10	1.12004e-80	-1.28494	1.57511e-76	Progenitor-like
CD55	1.16847e-80	-1.01531	1.64322e-76	Progenitor-like
CHCHD2	1.79874e-80	0.489398	2.52957e-76	Progenitor-like
CXCR1	3.773e-80	-1.30956	5.30597e-76	Progenitor-like
NPM1	4.67177e-80	0.467552	6.56991e-76	Progenitor-like
IQGAP1	1.11038e-79	-0.773018	1.56152e-75	Progenitor-like
SSBP1	1.38879e-79	0.431244	1.95306e-75	Progenitor-like
GBE1	1.57964e-79	0.350834	2.22144e-75	Progenitor-like
FCGR3A	4.77697e-79	-1.32983	6.71786e-75	Progenitor-like
ABRACL	6.19891e-79	0.430137	8.71753e-75	Progenitor-like
CAT	1.18026e-78	0.42671	1.65981e-74	Progenitor-like
RPS16	2.31207e-78	0.32071	3.25146e-74	Progenitor-like
MAP4K4	9.91226e-78	-1.14888	1.39396e-73	Progenitor-like
COX7A2L	1.20923e-77	0.430918	1.70055e-73	Progenitor-like
HNRNPM	1.60328e-77	0.400805	2.2547e-73	Progenitor-like
HNRNPA0	4.25316e-77	0.377266	5.98121e-73	Progenitor-like
TMED9	6.61831e-77	0.406033	9.30732e-73	Progenitor-like
RBM17	2.52076e-76	0.427555	3.54494e-72	Progenitor-like
TTN-AS1	3.20896e-76	0.45303	4.51277e-72	Progenitor-like
ANP32A	3.84671e-76	-0.946178	5.40962e-72	Progenitor-like
GRN	5.97744e-76	0.592561	8.40608e-72	Progenitor-like
ANAPC5	6.98519e-76	0.441221	9.82328e-72	Progenitor-like
VMP1	9.2171e-76	-1.22031	1.2962e-71	Progenitor-like
YWHAQ	1.57156e-75	0.364069	2.21008e-71	Progenitor-like
SREK1	1.75159e-75	0.581919	2.46326e-71	Progenitor-like
YWHAE	1.85373e-75	0.372699	2.60689e-71	Progenitor-like
NDUFS6	3.97256e-75	0.461281	5.58662e-71	Progenitor-like
RPS27L	5.15813e-75	0.488537	7.25388e-71	Progenitor-like
GPX4	6.17697e-75	0.439507	8.68667e-71	Progenitor-like
PNN	8.48358e-75	0.49429	1.19305e-70	Progenitor-like
XPO1	1.97857e-74	0.37532	2.78246e-70	Progenitor-like
KCNJ15	5.02367e-74	-1.34174	7.06479e-70	Progenitor-like
PRKDC	6.38848e-74	0.376936	8.98412e-70	Progenitor-like
NDUFB9	2.09799e-73	0.438339	2.9504e-69	Progenitor-like
TNFRSF10C	8.82975e-73	-1.23032	1.24173e-68	Progenitor-like
DDT	1.01029e-72	0.570381	1.42077e-68	Progenitor-like
PELI1	2.93873e-72	-1.28471	4.13273e-68	Progenitor-like
SPI1	3.64605e-72	-0.914841	5.12744e-68	Progenitor-like
NCOA7	4.03442e-72	0.443826	5.67361e-68	Progenitor-like
PLEK	4.62526e-72	-1.13511	6.5045e-68	Progenitor-like
MGAM	1.36373e-71	-1.11699	1.91781e-67	Progenitor-like
LILRA5	1.39089e-71	-1.03787	1.95601e-67	Progenitor-like
APOBEC3A	1.4581e-71	-1.09375	2.05053e-67	Progenitor-like
RNPS1	1.8247e-71	0.422042	2.56608e-67	Progenitor-like
RAB5B	2.15488e-71	0.418594	3.03041e-67	Progenitor-like
MBOAT7	3.20748e-71	-1.18654	4.51068e-67	Progenitor-like
CTSD	4.83527e-71	0.436388	6.79984e-67	Progenitor-like
HNRNPUL1	8.45455e-71	0.386225	1.18896e-66	Progenitor-like
MX2	1.33077e-70	-1.17892	1.87146e-66	Progenitor-like
PFN1	1.44505e-70	0.369266	2.03218e-66	Progenitor-like
GDI2	1.53264e-70	0.383241	2.15536e-66	Progenitor-like
PTEN	3.88243e-70	-1.10065	5.45985e-66	Progenitor-like
DCAF7	5.19947e-70	0.368661	7.31201e-66	Progenitor-like
RPL14	7.83536e-70	0.298577	1.10189e-65	Progenitor-like
HNRNPH3	1.45899e-69	0.422811	2.05178e-65	Progenitor-like
WAC-AS1	1.60774e-69	0.383792	2.26096e-65	Progenitor-like
CDC42EP3	1.6348e-69	-1.15421	2.29902e-65	Progenitor-like
TRIM22	2.454e-69	-1.15226	3.45106e-65	Progenitor-like
CD44	7.60824e-69	-1.01415	1.06995e-64	Progenitor-like
HCLS1	7.64206e-69	-0.937586	1.0747e-64	Progenitor-like
HNRNPU	9.76265e-69	0.451867	1.37292e-64	Progenitor-like
BTG2	1.04437e-68	-1.28375	1.46869e-64	Progenitor-like
KHDRBS1	2.08831e-68	0.33603	2.9368e-64	Progenitor-like
ADAM8	4.14772e-68	-1.0661	5.83294e-64	Progenitor-like
LIMD2	4.7178e-68	-1.06097	6.63464e-64	Progenitor-like
CLINT1	5.42371e-68	0.374094	7.62736e-64	Progenitor-like
LCP1	1.09652e-67	-0.531023	1.54204e-63	Progenitor-like
EIF2S2	1.50293e-67	0.369378	2.11356e-63	Progenitor-like
HNRNPF	1.67174e-67	0.35503	2.35096e-63	Progenitor-like
CSF2RB	3.07681e-67	-1.18928	4.32692e-63	Progenitor-like
TTC3	5.6719e-67	0.418931	7.9764e-63	Progenitor-like
RNF213	1.22039e-66	-1.11189	1.71623e-62	Progenitor-like
HDLBP	1.32714e-66	0.358555	1.86636e-62	Progenitor-like
GBP5	2.1237e-66	-1.50845	2.98656e-62	Progenitor-like
SRSF9	3.72791e-66	0.397439	5.24256e-62	Progenitor-like
LUC7L3	5.07565e-66	0.433106	7.13789e-62	Progenitor-like
RPL28	7.95374e-66	0.486773	1.11854e-61	Progenitor-like
EIF3K	8.61627e-66	0.440755	1.21171e-61	Progenitor-like
HSD17B12	3.20884e-65	0.379148	4.51259e-61	Progenitor-like
RRAGD	4.34166e-65	0.371198	6.10567e-61	Progenitor-like
SRSF6	4.5834e-65	0.370633	6.44564e-61	Progenitor-like
PREX1	5.01232e-65	-1.05627	7.04882e-61	Progenitor-like
GLUL	5.81465e-65	-1.25502	8.17714e-61	Progenitor-like
SEC63	8.35657e-65	0.341219	1.17518e-60	Progenitor-like
TRIB1	8.39764e-65	-1.08675	1.18096e-60	Progenitor-like
MFSD1	1.13069e-64	0.394129	1.59009e-60	Progenitor-like
ERH	1.50236e-64	0.320663	2.11277e-60	Progenitor-like
PRKCSH	2.17247e-64	0.303486	3.05514e-60	Progenitor-like
SLC22A15	2.46636e-64	0.322423	3.46844e-60	Progenitor-like
MT-ND4L	2.62193e-64	0.368172	3.68723e-60	Progenitor-like
FUBP1	5.48593e-64	0.380677	7.71487e-60	Progenitor-like
PPM1G	5.64309e-64	0.373528	7.93588e-60	Progenitor-like
RPL29	2.56342e-63	0.28253	3.60494e-59	Progenitor-like
PGD	5.03704e-63	0.382047	7.08359e-59	Progenitor-like
SEC31A	6.03488e-63	0.358175	8.48685e-59	Progenitor-like
SCARNA9	1.48894e-62	0.341829	2.0939e-58	Progenitor-like
TFDP1	2.49858e-62	0.36896	3.51375e-58	Progenitor-like
PSMA7	2.98961e-62	0.432935	4.20429e-58	Progenitor-like
CPPED1	4.81538e-62	-1.11491	6.77186e-58	Progenitor-like
SLC25A3	4.99213e-62	0.338069	7.02044e-58	Progenitor-like
EDEM3	7.77496e-62	0.381485	1.09339e-57	Progenitor-like
SNHG8	8.80084e-62	0.357999	1.23766e-57	Progenitor-like
HCST	9.02375e-62	0.414541	1.26901e-57	Progenitor-like
HIST1H2AC	1.06453e-61	-1.07297	1.49706e-57	Progenitor-like
AP1S2	1.30037e-61	0.347221	1.82871e-57	Progenitor-like
MNDA	1.93511e-61	-0.528038	2.72135e-57	Progenitor-like
POLR2L	7.9384e-61	0.424614	1.11638e-56	Progenitor-like
MT-ND2	8.80045e-61	0.408186	1.23761e-56	Progenitor-like
CLTA	8.95382e-61	0.325827	1.25918e-56	Progenitor-like
RBM47	9.90093e-61	-1.21722	1.39237e-56	Progenitor-like
EIF3E	1.0008e-60	0.33768	1.40743e-56	Progenitor-like
GPSM3	1.14931e-60	-0.766245	1.61627e-56	Progenitor-like
SEC14L1	1.17213e-60	-1.10974	1.64837e-56	Progenitor-like
NKTR	1.26682e-60	0.405579	1.78153e-56	Progenitor-like
MT-ATP8	1.72444e-60	0.583498	2.42507e-56	Progenitor-like
DNAJC13	1.75294e-60	0.34558	2.46515e-56	Progenitor-like
ATXN2L	2.05196e-60	0.298354	2.88567e-56	Progenitor-like
SERTAD2	2.3106e-60	0.344269	3.24939e-56	Progenitor-like
NFKBIA	2.59148e-60	-1.38964	3.64439e-56	Progenitor-like
RBM3	2.72724e-60	0.332759	3.83532e-56	Progenitor-like
SSR1	3.09194e-60	0.335331	4.34819e-56	Progenitor-like
FAM129A	9.52135e-60	-1.19351	1.33899e-55	Progenitor-like
UBB	9.92873e-60	0.360021	1.39628e-55	Progenitor-like
CTSC	1.48377e-59	0.300502	2.08662e-55	Progenitor-like
CDC42SE1	2.39154e-59	-0.962861	3.36323e-55	Progenitor-like
TMEM154	3.27189e-59	-0.990048	4.60126e-55	Progenitor-like
EID1	6.45525e-59	0.386123	9.07801e-55	Progenitor-like
UBE2I	7.74116e-59	0.348041	1.08864e-54	Progenitor-like
SMARCA2	1.2324e-58	0.335953	1.73312e-54	Progenitor-like
NPC2	3.73756e-58	0.276029	5.25613e-54	Progenitor-like
TRAM1	5.05771e-58	0.36533	7.11265e-54	Progenitor-like
HADHA	5.37432e-58	0.348883	7.55791e-54	Progenitor-like
TNFRSF1B	7.42425e-58	-1.00572	1.04407e-53	Progenitor-like
IDS	8.24528e-58	-0.966115	1.15953e-53	Progenitor-like
ATP6AP1	1.03309e-57	0.266324	1.45284e-53	Progenitor-like
LIMK2	1.86887e-57	-1.27575	2.62819e-53	Progenitor-like
TAF15	2.04177e-57	0.346563	2.87134e-53	Progenitor-like
CASP4	2.28204e-57	-1.00081	3.20923e-53	Progenitor-like
LST1	3.46425e-57	-0.934093	4.87178e-53	Progenitor-like
BCL6	5.52009e-57	-1.14406	7.7629e-53	Progenitor-like
EEF2	6.36835e-57	0.391101	8.95581e-53	Progenitor-like
PSMD7	7.47154e-57	0.327233	1.05072e-52	Progenitor-like
PRPF4B	1.3794e-56	0.401143	1.93985e-52	Progenitor-like
RAB31	1.58055e-56	0.362645	2.22273e-52	Progenitor-like
FTL	4.5031e-56	-0.792857	6.33271e-52	Progenitor-like
ACTN4	6.55069e-56	0.367579	9.21223e-52	Progenitor-like
AP3S1	7.13098e-56	0.31434	1.00283e-51	Progenitor-like
SORL1	8.31787e-56	-0.823309	1.16974e-51	Progenitor-like
NDUFA3	1.28655e-55	0.465451	1.80928e-51	Progenitor-like
DHX9	2.09989e-55	0.308335	2.95308e-51	Progenitor-like
KIF5B	4.31962e-55	0.343499	6.07468e-51	Progenitor-like
CLEC12A	5.01364e-55	0.312706	7.05068e-51	Progenitor-like
PSMA4	8.94008e-55	0.324177	1.25724e-50	Progenitor-like
PARK7	1.1778e-54	0.333167	1.65635e-50	Progenitor-like
RUNX1	3.17247e-54	0.341657	4.46145e-50	Progenitor-like
PLAUR	8.90948e-54	-1.31856	1.25294e-49	Progenitor-like
ZRANB2	1.75288e-53	0.376185	2.46508e-49	Progenitor-like
CPNE1	2.30234e-53	0.299257	3.23778e-49	Progenitor-like
SRRM1	2.4745e-53	0.342131	3.47989e-49	Progenitor-like
ARHGAP26	3.09911e-53	-1.23181	4.35828e-49	Progenitor-like
PTPN18	4.80032e-53	0.287723	6.7507e-49	Progenitor-like
CKAP4	6.58298e-53	-0.828482	9.25764e-49	Progenitor-like
PRKAA1	7.02891e-53	0.375715	9.88476e-49	Progenitor-like
SH3GLB1	7.89074e-53	-0.986794	1.10968e-48	Progenitor-like
DUSP6	8.01448e-53	0.270065	1.12708e-48	Progenitor-like
SPTLC2	1.29508e-52	0.287385	1.82127e-48	Progenitor-like
RGL4	1.95155e-52	0.342895	2.74447e-48	Progenitor-like
ATOX1	5.42839e-52	0.451533	7.63395e-48	Progenitor-like
UXT	8.88901e-52	0.412957	1.25006e-47	Progenitor-like
TMEM219	1.04986e-51	0.327153	1.47642e-47	Progenitor-like
ARFGEF1	1.14104e-51	0.267895	1.60465e-47	Progenitor-like
DDX60L	1.20794e-51	-1.06104	1.69873e-47	Progenitor-like
HSPA8	1.49945e-51	0.368111	2.10867e-47	Progenitor-like
NUMB	2.73443e-51	-1.02169	3.84542e-47	Progenitor-like
SRSF11	2.92226e-51	0.254889	4.10958e-47	Progenitor-like
VASP	8.17425e-51	-0.744947	1.14954e-46	Progenitor-like
ENY2	3.01372e-50	0.334256	4.2382e-46	Progenitor-like
PLBD1	9.05221e-50	-1.00836	1.27301e-45	Progenitor-like
PYGL	1.3842e-49	-0.809603	1.9466e-45	Progenitor-like
PTPRE	1.38838e-49	-0.864484	1.95248e-45	Progenitor-like
HSPA5	1.46308e-49	0.320317	2.05753e-45	Progenitor-like
QPCT	2.84765e-49	-0.878655	4.00465e-45	Progenitor-like
CHD7	4.61859e-49	0.311199	6.49513e-45	Progenitor-like
PTPN22	4.97799e-49	0.336628	7.00055e-45	Progenitor-like
MBNL1	5.13024e-49	0.269631	7.21466e-45	Progenitor-like
TOR1AIP1	1.08492e-48	0.317536	1.52572e-44	Progenitor-like
PPP1R15A	1.3581e-48	-1.11189	1.9099e-44	Progenitor-like
NSA2	1.64034e-48	0.305522	2.30681e-44	Progenitor-like
EIF2AK1	2.95548e-48	0.265374	4.15629e-44	Progenitor-like
C9orf78	4.12312e-48	0.33436	5.79835e-44	Progenitor-like
ARHGDIA	5.45122e-48	0.322922	7.66606e-44	Progenitor-like
SH3BGRL3	1.40923e-47	-0.529883	1.9818e-43	Progenitor-like
UGP2	2.06259e-47	0.296391	2.90062e-43	Progenitor-like
ST13	2.162e-47	0.40959	3.04042e-43	Progenitor-like
EIF3H	3.01217e-47	0.267356	4.23602e-43	Progenitor-like
DMXL2	6.16426e-47	0.296009	8.6688e-43	Progenitor-like
MYADM	8.67044e-47	-0.878051	1.21932e-42	Progenitor-like
JTB	8.70648e-47	0.304753	1.22439e-42	Progenitor-like
EDF1	1.02162e-46	0.323488	1.4367e-42	Progenitor-like
LRP10	2.53338e-46	-0.865649	3.56269e-42	Progenitor-like
UBE2B	2.79289e-46	-0.846143	3.92764e-42	Progenitor-like
MYO1F	3.07709e-46	-0.732166	4.32731e-42	Progenitor-like
GTF3A	3.25318e-46	0.34047	4.57495e-42	Progenitor-like
U2SURP	3.73196e-46	0.27321	5.24826e-42	Progenitor-like
HM13	3.8336e-46	0.279058	5.39119e-42	Progenitor-like
CKLF	6.78528e-46	-0.88862	9.54214e-42	Progenitor-like
ANXA4	7.12911e-46	0.256946	1.00257e-41	Progenitor-like
RPL41	7.78236e-46	0.698021	1.09443e-41	Progenitor-like
TOMM7	8.28367e-46	0.299362	1.16493e-41	Progenitor-like
ARID1B	9.09889e-46	0.289876	1.27958e-41	Progenitor-like
NDUFB1	1.21578e-45	0.285952	1.70975e-41	Progenitor-like
ABTB1	1.41269e-45	-0.870209	1.98667e-41	Progenitor-like
MGAT4A	1.56119e-45	0.291575	2.1955e-41	Progenitor-like
PHIP	1.95252e-45	0.256263	2.74583e-41	Progenitor-like
ARPP19	7.6141e-45	0.251912	1.07077e-40	Progenitor-like
EIF4B	1.32872e-44	0.302959	1.86857e-40	Progenitor-like
SELPLG	1.50132e-44	-0.838658	2.1113e-40	Progenitor-like
VPS35	2.11883e-44	0.28316	2.97971e-40	Progenitor-like
SHISA5	5.62872e-44	-0.965779	7.91567e-40	Progenitor-like
ITGB2	8.11719e-44	-0.66728	1.14152e-39	Progenitor-like
MBP	8.35141e-44	-0.913163	1.17446e-39	Progenitor-like
SPCS1	5.04857e-43	0.253898	7.0998e-39	Progenitor-like
GYG1	1.32108e-42	0.251513	1.85783e-38	Progenitor-like
IGF2R	2.38014e-42	-0.942377	3.34719e-38	Progenitor-like
TBL1XR1	2.4326e-42	0.283332	3.42097e-38	Progenitor-like
SUMO2	4.25983e-42	0.334412	5.99059e-38	Progenitor-like
[truncated: 189 more rows]

[truncated: 9 more sheets: S11_EnrLDG, S12_LDGCompartEnr, S13_DEGsPMDSC, S14_MKDEGs, S15_MKEnr, S16_NKClusterMar, S17_NK4Enr, S18_Cd16CD8, S19_PatientCharacterisitcs]
